# Supplementary material for: Distinct microbiotas of anatomical gut regions display idiosyncratic seasonal variation in an avian folivore
Source: Anim Microbiome. 2019 Feb 5;1:2. doi: 10.1186/s42523-019-0002-6 (PMC7803122; doi:10.1186/s42523-019-0002-6)
Supplement: Supplementary file 1 — Voucher specimens deposited at the National Museum of Natural History (Smithsonian Institution), sample IDs for different gut regions, sex, age, and locality data for birds used in this study. (XLSX 57 kb) [file 42523_2019_2_MOESM1_ESM.xlsx]

## Sheet: Sheet1
Voucher	Crop	Ventriculus	Duodenum	Cecum	Colon	Sex	Age	Date	Lat	Lon	Mass, g
USNM:Birds:653504	550cr: SAMN09515321	550g: SAMN09515322	550s: SAMN09515324	550ce: SAMN09515320	550l: SAMN09515323	Female	< 1 year	2016-09-19	42.69	-110.37	1076
USNM:Birds:653505	551cr: SAMN09515326	551g: SAMN09515327	551s: SAMN09515329	551ce: SAMN09515325	551l: SAMN09515328	Female	> 1 year	2016-09-19	42.69	-110.37	1300
USNM:Birds:653506	552cr: SAMN09515331	552g: SAMN09515332	552s: SAMN09515334	552ce: SAMN09515330	552l: SAMN09515333	Female	< 1 year	2016-09-19	42.69	-110.37	1005
USNM:Birds:653507	553cr: SAMN09515336	553g: SAMN09515337	553s: SAMN09515339	553ce: SAMN09515335	553l: SAMN09515338	Female	> 1 year	2016-09-19	42.69	-110.37	1306
USNM:Birds:653508	554cr: SAMN09515341	554g: SAMN09515342	554s: SAMN09515344	554ce: SAMN09515340	554l: SAMN09515343	Female	> 1 year	2016-09-19	42.69	-110.37	1336
USNM:Birds:653509	555cr: SAMN09515346	555g: SAMN09515347	555s: SAMN09515349	555ce: SAMN09515345	555l: SAMN09515348	Female	> 1 year	2016-09-19	42.69	-110.37	1300
USNM:Birds:653510	556cr: SAMN09515351	556g: SAMN09515352	556s: SAMN09515354	556ce: SAMN09515350	556l: SAMN09515353	Male	> 1 year	2016-09-19	42.69	-110.37	2050
USNM:Birds:653511	557cr: SAMN09515356	557g: SAMN09515357	557s: SAMN09515359	557ce: SAMN09515355	557l: SAMN09515358	Male	> 1 year	2016-09-19	42.69	-110.37	2200
USNM:Birds:653517	563cr: SAMN09515361	563g: SAMN09515362	excluded	563ce: SAMN09515360	563l: SAMN09515363	Female	> 1 year	2016-09-21	43.32	-110.02	1250
USNM:Birds:653518	564cr: SAMN09515366	564g: SAMN09515367	564s: SAMN09515369	564ce: SAMN09515365	564l: SAMN09515368	Male	< 1 year	2016-09-21	43.32	-110.02	1800
USNM:Birds:653519	565cr: SAMN09515371	565g: SAMN09515372	565s: SAMN09515374	565ce: SAMN09515370	565l: SAMN09515373	Female	< 1 year	2016-09-21	43.32	-110.02	832
USNM:Birds:653520	566cr: SAMN09515376	566g: SAMN09515377	566s: SAMN09515379	566ce: SAMN09515375	566l: SAMN09515378	Female	> 1 year	2016-09-21	43.35	-110.02	1250
USNM:Birds:653521	excluded	567g: SAMN09515381	567s: SAMN09515383	567ce: SAMN09515380	567l: SAMN09515382	Female	> 1 year	2016-09-21	43.35	-110.02	1286
USNM:Birds:653523	569cr: SAMN09515385	569g: SAMN09515386	569s: SAMN09515388	569ce: SAMN09515384	569l: SAMN09515387	Female	< 1 year	2016-09-22	42.8694	-109.81	1136
USNM:Birds:653524	570cr: SAMN09515390	570g: SAMN09515391	570s: SAMN09515393	570ce: SAMN09515389	excluded	Female	< 1 year	2016-09-22	42.8694	-109.81	1190
USNM:Birds:654231	582cr: SAMN09515246	582g: SAMN09515247	582s: SAMN09515249	582ce: SAMN09515245	582l: SAMN09515248	Male	> 1 year	2016-12-16	42.67	-107.18	2300
USNM:Birds:654232	583cr: SAMN09515251	583g: SAMN09515252	583s: SAMN09515254	583ce: SAMN09515250	583l: SAMN09515253	Male	< 1 year	2016-12-16	42.67	-107.18	1925
USNM:Birds:654233	584cr: SAMN09515256	584g: SAMN09515257	584s: SAMN09515259	584ce: SAMN09515255	584l: SAMN09515258	Male	< 1 year	2016-12-16	42.67	-107.18	1972
USNM:Birds:654234	585cr: SAMN09515261	585g: SAMN09515262	excluded	585ce: SAMN09515260	585l: SAMN09515263	Female	> 1 year	2016-12-16	42.67	-107.18	1350
USNM:Birds:654235	586cr: SAMN09515266	586g: SAMN09515267	586s: SAMN09515269	586ce: SAMN09515265	excluded	Male	> 1 year	2016-12-16	42.67	-107.18	2300
USNM:Birds:654236	587cr: SAMN09515271	587g: SAMN09515272	587s: SAMN09515274	587ce: SAMN09515270	587l: SAMN09515273	Male	< 1 year	2016-12-19	42.58	-109.56	2150
USNM:Birds:654237	588cr: SAMN09515276	588g: SAMN09515277	588s: SAMN09515279	588ce: SAMN09515275	588l: SAMN09515278	Female	< 1 year	2016-12-19	42.59	-109.57	1315
USNM:Birds:654238	589cr: SAMN09515281	589g: SAMN09515282	589s: SAMN09515284	589ce: SAMN09515280	589l: SAMN09515283	Female	> 1 year	2016-12-19	42.59	-109.57	1446
USNM:Birds:654239	590cr: SAMN09515286	590g: SAMN09515287	590s: SAMN09515289	590ce: SAMN09515285	590l: SAMN09515288	Male	> 1 year	2016-12-19	42.58	-109.54	2450
USNM:Birds:654240	591cr: SAMN09515291	591g: SAMN09515292	591s: SAMN09515294	591ce: SAMN09515290	591l: SAMN09515293	Male	< 1 year	2016-12-19	42.58	-109.56	2225
USNM:Birds:654241	592cr: SAMN09515296	592g: SAMN09515297	592s: SAMN09515299	592ce: SAMN09515295	592l: SAMN09515298	Male	> 1 year	2016-12-19	42.58	-109.56	2700
USNM:Birds:654242	593cr: SAMN09515301	593g: SAMN09515302	593s: SAMN09515304	593ce: SAMN09515300	593l: SAMN09515303	Male	> 1 year	2016-12-19	42.58	-109.56	2800
USNM:Birds:654243	594cr: SAMN09515306	594g: SAMN09515307	594s: SAMN09515309	594ce: SAMN09515305	594l: SAMN09515308	Male	> 1 year	2016-12-19	42.58	-109.56	2600
USNM:Birds:654244	595cr: SAMN09515311	595g: SAMN09515312	595s: SAMN09515314	595ce: SAMN09515310	595l: SAMN09515313	Male	> 1 year	2016-12-20	42.58	-109.56	2500
USNM:Birds:654245	596c: SAMN09515316r	596g: SAMN09515317	596s: SAMN09515319	596ce: SAMN09515315	596l: SAMN09515318	Female	> 1 year	2016-12-20	42.58	-109.56	1237
