# Supplementary material for: Distinct microbiotas of anatomical gut regions display idiosyncratic seasonal variation in an avian folivore
Source: Anim Microbiome. 2019 Feb 5;1:2. doi: 10.1186/s42523-019-0002-6 (PMC7803122; doi:10.1186/s42523-019-0002-6)
Supplement: Supplementary file 2 — Distribution of raw OTU counts among gut regions and individual samples. (XLSX 323 kb) [file 42523_2019_2_MOESM2_ESM.xlsx]

## Sheet: otu_table_mc2_w_tax_no_pynast_f
OTU ID	550cr	551cr	552cr	553cr	554cr	555cr	556cr	557cr	563cr	564cr	565cr	566cr	569cr	570cr	582cr	583cr	584cr	585cr	586cr	587cr	588cr	589cr	590cr	591cr	592cr	593cr	594cr	595cr	596cr	550g	551g	552g	553g	554g	555g	556g	557g	563g	564g	565g	566g	567g	569g	570g	582g	583g	584g	585g	586g
GQ339877.1.1256	0	0	0	0	0	0	0	1	0	0	0	0	0	0	0	0	0	0	0	0	0	0	0	0	0	0	0	0	0	41	54	15	2	0	0	11	0	0	0	10	0	170	66	54	15	0	0	3	1
AB541681.1.1400	0	0	0	0	0	0	0	0	0	0	0	0	0	0	0	0	0	0	0	0	0	0	0	0	0	0	0	0	0	12	17	0	0	0	0	0	0	0	0	0	0	0	0	0	0	0	0	0	0
JF980498.1.1419	0	0	1	0	0	0	1	1	0	1	0	0	0	0	0	0	0	0	0	0	0	0	0	0	0	0	0	0	0	52	192	197	140	69	78	74	21	0	117	148	1	59	316	52	48	0	0	71	93
New.CleanUp.ReferenceOTU16129	0	0	0	0	0	0	0	0	0	1	0	0	0	0	0	0	0	0	0	0	0	0	0	0	0	0	0	0	0	6	6	41	4	23	27	41	4	0	61	54	0	37	102	1	0	0	0	26	0
JX104051.1.1392	0	0	0	0	0	0	0	0	0	1	0	0	0	0	0	0	0	3	0	0	3	0	0	0	0	0	0	0	1	0	0	0	0	0	0	0	0	0	2	0	0	0	0	0	2	0	0	0	0
New.ReferenceOTU60	0	4	2	1	5	6	6	5	0	8	2	2	3	4	0	0	0	2	2	1	0	1	0	0	2	3	36	1	1	1274	2024	2089	999	1445	5222	526	1734	539	6000	4236	402	1515	3649	1963	223	16	5	466	933
New.ReferenceOTU128	0	0	0	0	0	0	0	0	0	0	0	0	0	0	2	1	1	1	0	2	0	0	1	1	15	0	6	0	1	0	0	0	0	0	0	0	0	0	0	0	0	0	0	0	0	0	0	0	0
New.ReferenceOTU326	0	0	0	0	0	3	0	0	0	0	0	0	0	0	0	0	0	0	0	0	0	0	0	0	0	0	0	0	0	6	6	7	6	7	15	2	4	2	27	18	0	3	14	3	0	0	0	0	4
New.ReferenceOTU297	0	0	0	0	0	0	0	0	1	0	1	0	0	0	0	0	0	0	0	0	0	0	0	0	0	0	0	0	0	1	5	5	2	6	10	0	4	3	17	19	1	6	10	5	1	0	0	3	1
HM296939.1.1357	0	0	0	0	0	0	0	0	0	1	1	0	3	4	1	0	0	0	1	1	1	0	1	0	0	4	1	0	0	0	192	0	0	0	0	0	0	0	1	0	2	0	1	1	1	0	0	0	0
New.ReferenceOTU299	0	0	0	0	0	0	0	0	0	1	1	0	0	0	1	0	1	0	0	1	0	0	0	0	1	0	0	0	0	0	14	0	0	0	1	0	0	0	0	0	0	0	0	0	0	0	0	1	0
DQ797924.1.1272	0	0	0	0	0	0	0	0	0	1	0	1	0	0	0	0	0	0	0	0	0	0	0	0	0	0	0	0	0	0	9	0	0	0	0	0	0	0	0	0	1	0	0	0	0	0	0	0	0
New.ReferenceOTU184	0	0	0	0	0	0	0	0	0	0	0	0	0	0	0	0	0	0	0	0	0	1	1	0	0	0	0	0	0	0	0	0	0	0	0	0	0	0	0	0	0	0	0	0	0	0	0	1	0
GALO01006444.16.1472	0	1	0	1	3	0	6	1	0	1	0	4	0	0	0	0	0	0	0	0	1	0	0	0	3	0	0	0	0	433	36	255	1166	1650	1646	1569	330	241	218	8	74	48	70	180	115	37	0	151	134
JC049186.13.1273	0	1	0	1	0	1	1	8	0	0	0	3	0	4	0	0	0	0	0	0	0	0	0	0	8	0	4	1	1	435	153	1008	1	31	124	196	114	0	299	257	0	242	0	0	136	17	10	36	170
JGYU01000002.2057.3587	0	1	0	0	1	0	0	0	0	0	0	2	0	0	0	0	0	0	0	0	0	0	0	0	0	0	0	0	0	28	3	28	76	104	98	101	26	27	20	8	8	5	4	20	4	5	0	6	5
KP718952.1.1507	0	0	0	0	0	0	0	0	0	1	0	2	0	0	1	0	0	0	0	0	0	0	0	0	0	0	0	0	0	0	0	0	0	0	0	0	0	2	0	0	1	0	1545	401	0	0	0	0	0
New.ReferenceOTU615	0	0	0	0	1	0	2	2	0	0	0	0	0	0	0	0	0	0	0	0	0	0	0	0	0	0	0	0	0	15	2	6	33	41	56	50	9	5	5	1	2	5	2	6	1	1	0	5	2
FM873933.1.1469	0	0	0	0	0	0	0	0	1	0	1	1	2	2	1	0	0	3	2	6	3	2	0	0	2	1	0	5	3	5	0	0	10	18	0	0	0	4	8	0	2	4	0	4	3	0	49	6	1
GQ006332.1.1341	0	0	0	0	0	0	0	0	0	0	0	0	0	0	0	0	0	0	0	0	0	0	0	0	0	0	0	0	0	0	0	20	44	3	77	22	29	103	85	0	38	204	3	219	4	1	1	3	171
CP001809.619083.620590	0	0	0	0	0	0	0	0	0	0	0	1	0	0	0	0	0	0	0	0	0	0	0	0	0	0	0	0	0	0	0	0	0	0	0	0	0	15	0	0	1	2	0	0	0	0	0	0	5
HM297893.1.1347	0	0	1	0	0	0	0	0	0	0	3	12	1	1	0	0	0	0	0	0	0	0	0	0	0	1	0	0	0	9	100	41	0	55	0	10	70	0	0	4	36	46	9	159	0	0	2	3	13
JF004776.1.1355	0	0	0	2	2	0	0	0	0	0	0	8	0	0	0	0	0	0	0	0	0	0	0	0	1	1	0	0	0	7	101	17	26	0	9	12	49	158	0	0	52	28	19	121	1	0	0	1	26
FJ907957.1.1453	0	0	1	0	0	1	0	0	0	31	0	1	0	22	0	0	0	0	1	0	0	0	0	0	0	0	0	0	0	0	148	0	2	0	158	2	4	88	0	0	3	137	0	3	5	0	0	7	0
FJ984533.1.1460	0	0	2	2	0	0	0	0	0	4	7	3	10	50	0	0	0	1	0	0	0	0	0	0	1	0	11	0	0	84	94	215	613	336	208	16	145	432	149	46	463	93	81	2306	10	0	0	20	9
FM213392.1.1485	0	1	2	2	0	0	0	1	0	1	20	1	27	2	0	0	0	0	0	0	0	0	0	0	0	0	0	0	0	0	0	7	106	0	0	0	0	0	0	0	0	0	0	0	6	0	0	0	0
HQ397529.1.1479	14	18	13	0	0	2	0	2	0	0	9	31	0	6	0	0	0	0	0	0	0	0	0	0	0	0	0	0	0	2	0	0	0	0	0	0	0	0	0	0	0	0	0	0	0	0	0	0	0
New.ReferenceOTU175	2	3	3	6	11	10	64	48	1	0	6	9	5	2	0	0	0	0	0	3	0	3	0	0	6	19	20	0	1	1143	1294	2995	3778	5475	6165	7465	4912	622	3344	4409	773	2290	993	1815	469	0	0	604	1039
AM404803.1.1432	1	1	1	0	1	1	20	12	1	2	2	2	2	6	0	0	3	1	0	1	1	0	0	2	5	11	24	1	1	228	197	781	1346	620	1107	3080	835	269	381	840	54	782	328	1229	289	48	76	201	574
New.ReferenceOTU400	0	0	0	0	0	0	0	0	0	0	0	0	0	0	0	0	0	0	0	0	0	1	0	0	1	0	0	0	0	0	0	0	0	0	0	0	0	0	0	0	0	0	0	0	0	0	0	0	0
EU009849.1.1430	0	0	0	0	0	1	1	0	0	0	0	0	0	0	0	0	0	0	0	0	0	1	0	0	0	5	0	0	0	107	51	137	2	236	96	169	168	0	0	1	0	0	54	67	6	0	0	0	0
New.ReferenceOTU290	0	0	0	0	1	0	1	1	0	1	0	0	0	0	0	0	0	0	0	0	0	0	0	0	0	0	0	0	0	15	0	10	0	288	105	2	50	0	0	20	0	145	0	98	17	0	0	6	10
New.ReferenceOTU468	0	0	0	0	0	0	0	0	0	0	0	0	0	0	0	0	1	0	0	0	0	0	0	0	0	2	0	0	0	0	0	3	0	2	0	13	4	0	0	4	0	0	0	0	5	0	0	2	1
New.ReferenceOTU378	0	0	0	0	0	0	0	0	0	0	0	0	0	0	0	0	0	0	0	0	0	0	0	0	0	1	0	0	0	10	0	71	75	0	307	25	0	0	43	3	0	0	0	0	2	10	0	16	48
New.CleanUp.ReferenceOTU4915	0	0	0	0	0	0	0	0	0	0	0	0	0	0	0	0	0	0	0	0	0	0	0	0	0	0	0	0	0	1	0	2	0	0	3	7	0	0	0	9	0	0	0	0	4	0	0	0	0
New.ReferenceOTU353	0	0	0	0	0	0	0	0	0	0	0	0	0	0	0	0	0	0	0	0	0	0	0	0	0	0	0	0	0	0	1	1	1	0	0	14	1	0	0	1	0	0	0	0	1	0	0	0	1
New.ReferenceOTU626	0	0	0	0	0	0	1	0	0	0	0	0	0	0	0	0	0	0	0	0	0	0	0	0	0	0	0	0	0	10	8	17	6	5	6	46	7	6	39	3	1	29	22	48	0	0	0	0	0
New.ReferenceOTU32	0	0	0	0	0	0	0	0	0	0	0	0	0	0	0	0	0	0	0	0	0	0	0	0	1	0	0	0	0	0	0	0	0	0	0	0	0	0	0	0	0	0	0	0	0	0	0	0	0
New.ReferenceOTU113	0	0	0	0	0	0	0	0	0	0	0	0	0	0	0	0	0	0	0	0	1	0	0	0	0	0	0	0	0	1	0	1	0	1	0	2	0	0	0	2	0	0	0	1	4	0	0	2	1
New.ReferenceOTU247	0	0	0	0	0	0	0	0	0	0	0	0	0	0	0	0	0	0	0	0	0	0	0	0	1	2	12	0	0	0	0	0	0	0	2	0	0	0	0	0	0	0	0	0	0	0	0	0	0
New.ReferenceOTU249	0	0	0	0	0	0	0	0	0	0	0	0	0	0	0	0	0	0	0	0	0	0	0	0	0	0	0	0	0	0	0	2	0	0	0	0	0	0	34	0	1	17	0	0	37	0	45	3	17
EU459919.1.1365	0	0	0	0	0	0	0	0	0	1	0	0	0	0	0	0	0	0	0	0	0	0	0	0	0	0	0	0	0	24	0	7	19	3	0	16	0	0	26	8	0	0	12	37	11	0	4	6	14
New.CleanUp.ReferenceOTU46230	1	0	0	0	0	0	0	1	0	0	0	0	0	0	0	0	0	0	1	0	0	0	0	0	0	0	0	0	0	0	0	0	0	265	27	13	0	0	0	0	0	0	0	0	0	0	0	0	0
JF031840.1.1338	0	0	2	2	8	2	27	20	0	2	0	0	0	0	1	0	0	1	2	4	1	7	3	3	39	62	178	2	2	332	453	992	858	3750	1489	2854	1575	3	305	661	160	441	482	438	378	54	66	685	813
LN998071.1.1478	1	0	0	2	4	1	17	16	0	4	2	7	1	3	3	0	0	1	3	4	2	3	0	1	30	45	71	0	2	1249	161	1460	755	1521	2388	1234	870	430	1211	687	248	709	658	991	413	77	112	490	1272
New.ReferenceOTU563	0	0	0	1	0	0	2	0	0	0	0	0	0	0	0	0	0	0	0	0	0	0	0	0	2	2	2	0	0	20	0	59	78	5	3	102	0	0	0	0	0	0	0	0	10	0	0	1	9
AB910339.1.1489	1	0	1	5	7	6	23	31	1	1	1	4	0	3	2	0	0	4	2	3	1	5	1	0	62	123	229	3	0	322	1238	1062	2023	2357	2264	2856	3897	329	1111	2023	313	1010	638	604	210	7	142	2228	1517
EU009767.1.1451	4	1	1	4	2	4	2	4	1	2	1	3	2	8	7	0	0	3	2	18	4	4	1	1	46	73	274	3	7	183	1062	592	570	601	469	174	731	224	770	1968	270	611	433	611	120	5	178	307	4694
New.ReferenceOTU171	1	0	2	1	1	3	4	2	0	1	0	2	1	3	1	1	0	1	0	1	1	4	1	1	11	66	97	4	2	316	531	1180	129	160	665	509	587	32	682	579	180	625	121	608	195	1	40	1264	331
New.ReferenceOTU233	1	0	0	0	2	0	2	0	0	0	0	0	0	0	2	0	0	1	0	2	2	1	2	0	0	8	20	1	2	167	319	690	2	148	378	37	124	0	199	238	0	13	61	40	48	0	0	279	27
New.ReferenceOTU170	0	0	0	1	0	1	0	1	1	0	0	1	0	0	0	0	0	0	1	0	0	0	0	0	0	1	0	0	0	13	26	151	258	283	159	12	391	0	106	177	1	113	162	100	149	15	1	19	53
EU009815.1.1453	0	0	0	0	0	0	0	0	0	0	0	0	0	0	0	0	0	0	0	0	0	1	0	0	0	0	0	0	0	116	4	124	116	54	122	78	170	0	12	0	0	71	42	62	0	0	0	0	31
New.ReferenceOTU235	0	0	0	0	0	0	0	0	0	0	0	0	0	0	0	0	0	0	1	0	0	0	0	0	0	1	0	0	0	1	0	2	1	2	0	3	5	0	0	13	0	1	0	2	0	0	0	6	1
New.ReferenceOTU239	0	0	0	0	0	1	0	0	0	0	0	0	0	0	0	0	0	0	0	0	0	0	0	0	0	2	0	0	0	0	0	1	0	0	0	7	4	0	1	9	0	0	1	0	3	0	0	9	0
New.ReferenceOTU367	0	0	0	0	0	0	1	0	0	0	1	0	0	0	0	0	0	0	0	0	0	0	0	0	0	0	0	0	0	0	0	3	0	0	0	4	2	0	1	0	0	0	0	0	1	0	0	6	2
New.ReferenceOTU513	0	0	0	0	0	0	0	1	0	0	0	0	0	0	0	0	0	0	0	0	0	0	0	0	0	0	0	0	0	22	0	15	17	0	195	38	42	0	78	83	0	73	20	60	14	0	0	0	0
New.ReferenceOTU120	0	0	0	0	0	0	0	0	0	0	0	0	0	0	0	0	1	1	0	0	0	0	0	0	0	2	0	0	0	0	0	2	0	0	0	0	1	0	0	6	0	0	0	1	2	0	0	8	0
New.ReferenceOTU190	0	0	0	0	0	0	0	0	0	0	0	0	0	0	0	0	0	0	0	0	0	0	0	0	1	3	5	0	0	24	0	189	210	83	41	26	12	28	29	26	0	48	75	96	7	2	0	24	6
EU009828.1.1450	0	0	0	0	0	0	1	0	0	0	0	0	0	0	0	0	0	1	0	0	0	0	1	0	0	1	2	0	0	5	22	25	42	47	53	54	63	8	16	22	0	22	11	11	6	0	0	52	6
New.ReferenceOTU443	0	0	0	0	0	0	0	0	0	0	0	0	0	0	0	0	0	1	0	0	0	0	0	0	0	0	0	0	0	0	1	2	1	0	1	2	5	0	1	9	0	0	0	0	0	0	0	6	1
New.ReferenceOTU483	0	0	0	0	0	0	0	0	0	0	0	0	0	0	0	0	0	0	0	0	1	0	0	0	0	2	1	0	0	5	96	14	6	25	25	2	16	4	16	42	9	6	8	11	0	0	3	2	44
EU009829.1.1452	0	0	0	0	0	0	0	0	1	0	0	0	0	0	0	0	0	0	0	0	0	0	0	0	0	1	2	0	0	5	9	12	2	2	13	7	10	0	18	19	2	19	3	16	0	0	1	26	3
New.ReferenceOTU166	0	0	0	0	0	0	0	0	0	0	1	0	0	0	0	0	0	0	0	0	0	0	0	0	1	0	2	0	0	11	9	24	3	1	25	4	1	0	2	1	0	0	1	12	2	0	0	4	36
New.ReferenceOTU289	0	0	2	0	0	0	0	0	0	2	1	0	2	2	0	4	0	1	0	1	0	2	0	0	0	0	0	0	0	41	0	0	0	0	0	0	0	0	1	1	0	0	2	0	125	105	195	0	0
New.ReferenceOTU103	0	0	0	0	2	0	0	0	0	0	0	0	0	0	0	0	0	0	0	0	0	0	0	0	0	0	0	0	0	2	64	8	0	1	0	33	159	0	26	3	0	1	0	0	0	0	0	6	1
New.ReferenceOTU14	0	0	0	0	0	0	0	0	0	0	0	0	0	0	0	0	0	0	0	0	0	0	0	0	0	0	4	1	0	0	0	0	0	0	0	0	1	0	1	0	0	0	0	1	0	0	0	2	21
New.ReferenceOTU370	0	0	1	0	0	0	0	0	0	0	0	0	0	0	0	0	0	0	0	0	0	0	0	0	0	0	0	0	0	143	868	96	0	0	0	0	0	0	0	0	0	0	0	0	0	0	0	0	0
New.CleanUp.ReferenceOTU21774	0	0	0	0	0	0	0	0	0	0	0	0	0	0	0	0	0	0	0	0	0	0	0	0	0	0	0	0	0	0	0	0	0	0	0	0	0	0	0	0	39	1	712	136	0	0	0	0	0
New.CleanUp.ReferenceOTU11635	0	0	0	0	0	0	0	0	0	0	0	0	0	0	0	0	0	0	0	0	0	0	0	0	0	0	0	0	0	0	1	7	5	3	2	5	5	0	12	41	1	3	1	1	0	0	1	5	13
New.CleanUp.ReferenceOTU68873	0	0	0	0	0	0	0	0	0	0	0	0	0	0	0	0	0	0	0	0	0	0	0	0	0	0	0	0	0	0	0	0	0	0	0	0	0	0	0	2	0	0	0	0	0	0	0	6	0
New.ReferenceOTU229	0	0	0	0	0	0	0	0	0	0	0	0	0	0	0	0	0	0	0	0	0	0	0	0	0	0	0	0	0	5	0	0	0	0	0	1	0	0	0	5	0	74	0	0	0	0	0	6	8
New.ReferenceOTU448	0	0	0	0	0	0	0	0	0	0	0	0	0	0	0	0	0	0	1	2	0	0	1	0	0	0	0	1	0	0	3	2	2	0	0	0	0	0	0	1	0	0	1	3	0	0	0	0	28
New.CleanUp.ReferenceOTU20258	0	0	0	0	0	0	0	0	0	2	1	1	0	0	0	0	0	0	0	0	0	0	0	0	0	0	0	0	0	8	41	17	0	0	0	0	0	0	0	0	0	1	0	0	0	41	0	0	0
New.ReferenceOTU182	0	0	1	0	0	0	0	1	0	0	0	0	0	0	0	0	0	0	0	0	0	0	0	0	0	0	0	0	0	68	0	0	0	0	0	0	0	0	0	0	0	0	0	0	0	0	0	0	0
New.ReferenceOTU13	0	0	0	0	0	0	0	0	1	1	2	1	1	1	0	0	0	0	0	0	0	0	0	0	0	0	0	0	0	0	0	0	0	0	0	0	0	1	1	2	3	0	3	1	0	0	0	0	0
New.ReferenceOTU323	0	0	1	0	0	0	0	0	0	0	0	0	0	0	0	0	0	0	0	0	0	0	0	0	0	0	0	0	0	5	30	0	0	0	0	0	0	0	0	0	0	0	0	0	0	0	0	0	0
New.ReferenceOTU264	0	0	0	0	0	0	0	0	0	1	0	0	0	4	0	0	0	0	0	0	0	0	0	0	0	0	0	0	0	0	0	0	0	0	0	0	0	0	1	0	0	0	1	1	0	0	0	0	0
New.ReferenceOTU634	0	0	1	1	0	0	1	0	0	0	0	0	0	0	0	0	0	0	2	0	0	0	1	0	0	0	0	1	0	15	1	23	0	22	39	3	10	0	65	4	1	69	25	0	21	0	32	6	4
AY916251.1.1360	0	0	0	0	0	0	0	0	0	0	0	0	0	0	0	0	0	0	0	0	0	0	0	0	0	0	5	0	0	0	0	0	0	0	1	0	61	0	0	0	0	0	6	138	0	0	0	0	0
New.ReferenceOTU1	0	0	0	0	0	0	0	0	0	0	0	0	0	0	0	0	0	0	0	0	0	0	0	0	2	5	5	0	0	15	51	20	0	31	2	40	38	0	0	51	16	0	37	20	21	0	63	24	37
EU009818.1.1450	0	0	0	0	0	0	0	0	0	0	0	0	0	0	0	0	0	0	0	0	0	0	0	0	1	0	0	0	0	2	0	5	0	12	25	8	4	0	7	19	0	2	0	6	9	0	0	36	27
DQ071528.1.1498	0	0	0	0	0	0	0	0	0	0	0	0	0	0	0	0	0	0	0	0	0	0	0	0	0	0	0	0	0	0	0	0	0	0	0	0	0	0	23	1	64	56	1458	491	0	0	0	0	0
New.ReferenceOTU602	0	0	0	0	0	0	0	0	0	0	0	0	0	0	0	0	0	0	0	0	0	0	0	0	0	0	0	0	0	32	0	0	0	0	0	0	0	0	0	0	0	0	0	0	0	0	0	0	0
New.ReferenceOTU359	0	0	0	0	0	0	0	0	0	0	0	0	0	0	0	0	0	0	0	0	0	0	0	0	0	0	0	0	0	55	46	40	40	24	57	16	44	11	4	22	0	0	1	29	7	0	23	22	36
New.CleanUp.ReferenceOTU59203	0	0	0	0	0	0	0	0	0	0	0	0	0	0	0	0	0	0	0	0	0	0	0	0	0	0	4	0	0	0	0	3	0	29	0	0	17	0	1	0	54	82	9	14	0	0	0	0	0
New.ReferenceOTU78	0	0	0	0	0	0	0	0	0	0	0	0	0	0	0	0	0	0	0	0	0	0	0	0	0	0	0	0	1	28	0	87	0	19	166	20	80	0	18	18	1	0	0	0	0	0	0	82	0
New.CleanUp.ReferenceOTU51277	0	0	0	0	0	1	0	1	0	0	0	0	0	2	0	0	0	0	0	0	0	0	0	0	0	0	0	0	0	0	0	0	140	0	32	3	11	0	147	9	0	0	0	0	0	0	0	0	0
New.ReferenceOTU581	0	0	0	0	0	0	0	0	0	0	0	0	0	0	0	0	0	0	0	0	0	0	0	0	0	0	0	0	0	1	0	0	0	0	0	0	0	0	0	0	0	0	0	0	0	0	0	0	0
New.ReferenceOTU198	0	0	0	0	0	0	0	1	0	0	0	0	0	0	0	0	0	0	0	0	0	0	0	0	0	0	0	0	0	4	94	49	44	106	11	11	44	0	0	0	0	0	0	0	0	0	0	0	0
New.ReferenceOTU543	0	1	1	0	2	0	4	1	0	3	1	8	1	3	0	0	0	0	1	4	1	0	0	1	23	24	101	1	1	141	338	951	231	901	1256	312	523	74	706	413	190	463	585	1270	102	3	16	603	644
New.ReferenceOTU635	0	0	1	0	1	1	4	1	0	0	0	5	2	1	0	0	0	2	0	0	1	1	0	0	3	20	22	0	0	237	235	396	217	225	1279	664	317	54	416	1762	235	67	33	444	148	12	18	477	199
New.ReferenceOTU220	1	0	0	0	0	0	0	0	0	0	2	1	0	1	0	0	0	0	0	0	0	0	0	0	0	0	0	0	0	76	28	273	0	122	34	88	116	8	303	172	7	194	115	116	23	9	0	10	16
New.ReferenceOTU511	0	0	0	0	0	0	0	0	0	0	1	0	0	0	0	0	0	0	0	0	0	0	0	0	0	0	0	0	0	4	1	3	4	3	12	8	1	0	9	52	5	0	1	6	1	1	1	6	1
New.ReferenceOTU325	0	0	0	0	0	0	0	0	0	1	2	0	0	0	0	0	0	0	0	0	0	0	0	0	0	0	0	0	0	0	0	0	0	0	0	0	0	0	180	32	0	0	0	0	0	0	0	0	0
New.ReferenceOTU157	1	1	1	0	0	1	0	0	0	0	0	0	0	0	0	0	0	0	0	1	0	0	0	0	0	0	0	0	0	77	910	51	0	0	0	0	0	0	0	0	0	0	0	0	0	0	0	0	0
New.ReferenceOTU487	0	0	0	0	0	0	0	0	0	0	0	0	0	0	0	0	0	0	0	0	0	0	0	0	1	3	0	0	0	2	1	1	1	0	2	2	1	0	0	0	1	0	1	0	0	0	0	1	0
AY850501.1.1242	0	0	0	0	0	0	1	0	0	0	0	0	0	0	0	0	0	0	0	0	0	0	0	0	0	0	0	0	0	38	225	12	1	0	0	0	0	10	107	2	23	141	7	23	4	0	0	0	0
New.ReferenceOTU350	0	0	0	2	0	0	0	0	0	0	0	0	0	0	0	0	0	0	0	0	0	0	0	0	0	0	0	0	0	51	51	29	0	0	0	0	0	0	0	0	0	1	0	0	0	0	0	0	0
New.ReferenceOTU504	0	0	0	0	0	0	0	0	1	0	0	1	2	0	0	0	0	0	0	0	0	0	0	0	0	0	0	0	0	0	0	0	0	0	0	0	0	0	0	0	0	0	0	0	0	1	0	0	0
New.ReferenceOTU197	0	0	0	0	0	0	0	0	0	0	0	0	0	0	0	0	0	0	0	0	0	0	0	0	0	0	0	0	0	52	0	292	186	25	0	7	0	0	73	0	0	0	41	0	0	0	0	0	51
New.CleanUp.ReferenceOTU69699	0	0	0	0	0	0	0	0	0	0	0	0	0	0	0	0	0	0	0	0	0	0	0	0	0	0	0	0	0	2	0	55	11	4	0	0	0	0	8	0	0	1	6	0	1	0	0	0	4
EF401874.1.1492	0	0	0	0	0	0	0	0	0	0	0	0	0	1	0	0	0	0	0	0	0	0	0	0	0	0	0	0	0	24	0	0	0	0	60	15	0	0	0	13	0	0	13	0	3	0	0	0	0
EU009835.1.1453	0	0	1	1	2	1	0	2	0	3	1	1	0	2	0	0	0	0	0	0	0	0	0	0	2	5	1	1	0	69	67	202	147	288	43	9	0	210	139	666	43	33	138	1	95	53	123	35	43
EU009799.1.1452	0	0	0	1	0	0	0	1	0	0	0	2	1	0	0	0	0	0	0	0	0	0	0	0	4	1	0	0	0	63	89	73	0	19	101	292	0	0	251	309	32	0	30	0	18	0	0	91	48
New.ReferenceOTU236	0	0	0	0	0	0	1	2	0	0	0	2	0	0	0	0	0	0	0	0	0	0	0	0	0	0	0	0	0	181	691	1078	1	193	95	134	448	0	97	44	0	0	194	161	0	0	0	36	0
New.ReferenceOTU598	0	0	0	0	0	0	1	1	1	0	0	3	0	0	0	0	0	0	0	0	0	0	0	0	2	0	0	0	0	85	131	526	0	13	117	75	22	0	98	108	41	224	135	0	102	46	147	0	0
EU009827.1.1451	0	0	0	0	0	0	2	8	0	1	2	0	1	1	0	0	0	0	0	0	0	0	0	0	0	0	0	0	0	94	0	985	0	191	284	49	520	1	0	0	0	0	1	1	17	0	0	0	0
EU009860.1.1451	0	0	0	0	0	0	1	0	0	0	4	1	0	0	0	0	0	0	0	0	0	1	0	0	0	0	0	0	0	17	0	9	0	1	1	2	4	0	0	1	0	0	0	0	38	42	77	67	0
New.ReferenceOTU535	0	0	1	0	0	0	0	0	0	0	0	0	0	0	0	0	0	0	0	0	0	0	0	0	0	0	0	0	0	40	164	54	0	0	0	0	0	0	0	0	0	0	0	0	0	0	0	0	0
New.ReferenceOTU564	0	0	0	0	0	0	0	1	0	0	0	0	0	0	0	0	0	0	0	0	0	0	0	0	0	0	0	0	0	111	71	1	0	0	0	0	0	0	0	0	0	0	0	0	0	0	0	0	0
New.ReferenceOTU165	0	0	0	0	0	0	0	0	0	0	0	0	0	0	0	0	0	0	0	0	0	0	0	0	0	0	0	0	0	2	14	16	0	0	0	0	0	0	0	0	0	0	0	0	0	0	0	0	0
New.ReferenceOTU27	0	0	0	0	0	0	0	0	0	0	0	0	0	0	0	0	0	0	0	0	0	0	0	0	0	0	0	0	0	8	0	0	1	0	0	0	0	0	0	0	0	0	0	0	1	0	0	0	0
FN421483.1.1384	129	9	11	2	0	5	0	0	0	7	2146	0	9	12	0	0	0	0	0	0	0	0	0	0	0	0	0	0	0	12	0	0	0	0	0	0	0	0	0	28	0	0	0	0	0	0	0	0	0
FJ979848.1.1379	43	10	0	0	0	2	0	0	1	8	487	29	245	36	0	0	0	0	0	0	0	0	0	0	0	0	0	0	0	4	0	0	0	0	0	0	0	0	0	5	0	0	0	0	0	0	0	0	0
FN421499.1.1384	12	0	1	0	0	4	0	0	0	1	45	11	228	42	0	0	0	0	0	0	0	0	0	0	0	0	0	0	0	0	0	0	0	0	0	0	0	0	0	0	0	0	0	0	0	0	0	0	0
CEAR01016214.1.1488	1	0	0	0	0	0	0	0	0	0	0	0	0	1	0	0	0	0	0	0	0	0	0	0	0	0	0	0	0	2	0	0	0	0	0	1	0	0	0	21	0	0	43	0	6	0	0	23	0
FN421791.1.1370	523	8	7	6	0	15	0	5	0	30	2777	2	28	91	0	0	0	0	0	0	0	0	0	0	0	0	0	0	0	40	0	0	0	0	0	0	0	23	0	70	0	0	0	0	0	0	0	0	0
FJ979862.1.1379	221	0	94	29	0	18	0	5	1	13	1758	1	11	99	0	0	0	0	0	0	0	0	0	0	0	0	0	0	0	2	0	0	0	0	0	0	0	84	0	0	0	0	0	0	0	0	0	0	0
GU138374.1.1443	141	0	0	0	0	0	0	1	1	31	701	0	18	51	0	0	0	0	0	0	0	0	0	0	0	0	0	0	0	0	0	0	0	0	0	0	0	0	0	0	0	0	0	0	0	0	0	0	0
FN811236.1.1464	3	1	1	0	0	0	0	0	0	0	4	0	1	1	0	0	0	0	0	0	0	0	0	0	0	0	0	0	0	0	0	0	0	0	0	1	0	0	0	0	0	0	0	0	0	0	0	0	0
HQ327267.1.1457	67	63	10	2	0	0	0	4	0	3	1	0	246	6	0	0	0	0	0	0	0	0	0	0	0	0	0	0	0	3	0	0	0	0	0	0	0	0	0	0	0	0	0	0	0	0	0	0	0
AY239440.1.1468	0	0	0	0	0	0	1	0	0	0	0	0	0	0	0	0	0	0	0	0	0	0	0	0	0	0	0	0	0	0	0	0	69	56	208	463	38	0	0	0	0	0	0	0	0	0	0	0	0
JX095612.1.1378	0	0	0	0	0	0	0	0	0	0	0	0	0	0	0	0	0	0	1	0	0	0	0	0	0	0	0	0	0	13	68	13	33	2	0	14	15	27	23	23	0	0	0	0	0	0	0	25	0
JF797535.1.1316	0	0	0	0	0	0	1	0	0	0	0	0	0	0	0	0	0	0	0	0	1	0	0	0	0	0	0	0	0	10	119	0	80	2	5	38	42	0	0	24	0	0	0	0	4	0	0	28	0
EU459550.1.1379	0	0	0	0	0	0	0	0	0	0	1	1	0	0	0	0	0	0	0	0	0	0	0	0	0	0	0	0	0	0	1	96	96	0	1	0	0	0	0	0	0	0	1	0	6	0	0	0	491
AB034016.1.1515	0	0	0	0	0	1	0	0	0	0	0	0	0	0	1	0	0	0	0	0	1	0	0	0	0	0	0	0	0	0	1	0	0	0	17	34	33	0	155	6	0	0	0	0	19	0	0	49	15
HM298587.1.1342	0	0	0	0	0	0	0	0	0	0	0	0	0	0	0	0	0	0	0	0	0	0	0	0	0	0	0	0	0	1	4	0	9	0	78	19	2	0	0	1	0	0	0	0	0	0	0	4	0
EU467330.1.1365	0	0	0	0	0	0	0	0	0	0	0	0	0	0	0	0	0	0	0	0	0	0	0	0	0	0	0	0	0	0	0	0	0	0	0	8	0	0	3	9	0	19	0	0	12	0	0	0	0
New.ReferenceOTU384	0	0	2	0	0	0	0	0	0	0	0	0	0	0	0	0	0	0	0	0	0	0	0	0	0	0	0	0	0	7	0	0	0	0	0	0	0	0	63	0	0	0	0	0	0	0	0	0	0
New.ReferenceOTU607	0	0	0	0	0	0	0	0	0	0	0	0	0	0	0	0	0	0	0	0	0	0	0	0	0	0	0	0	0	0	0	0	0	0	0	0	0	0	0	0	0	0	0	0	0	0	0	0	0
EU466346.1.1380	0	0	0	0	0	0	0	0	0	0	0	0	0	0	0	0	0	0	0	0	0	0	0	0	0	0	0	0	0	11	0	46	0	0	0	0	0	0	0	0	0	0	0	0	0	0	0	0	0
CBEW010000180.8693.10203	0	0	0	0	0	0	0	0	0	0	0	0	0	0	0	0	0	0	0	0	0	0	0	0	0	0	0	0	0	0	0	0	0	0	0	28	0	0	0	0	0	0	0	0	4	0	0	0	0
KR067904.1.1482	0	0	0	0	0	0	0	0	0	0	0	0	0	0	0	0	0	0	0	0	0	0	0	0	0	0	0	0	0	0	0	0	0	0	0	0	0	0	1	0	0	0	0	0	0	0	0	0	0
New.ReferenceOTU461	0	0	0	0	0	0	0	0	0	0	0	0	0	0	0	0	0	0	0	0	0	0	0	0	0	0	0	0	0	0	0	0	0	0	0	0	0	0	0	0	0	0	0	0	0	0	0	0	0
CU926221.1.1314	0	12	2	0	0	0	0	0	0	0	0	0	0	0	0	0	0	0	0	0	0	0	0	0	0	0	10	0	0	0	120	17	0	6	22	0	73	0	140	0	99	28	4	36	0	0	11	0	0
AF157057.1.1502	0	0	0	0	0	0	0	0	0	0	0	0	0	0	0	0	0	0	0	0	0	0	0	0	0	0	0	0	0	24	0	5	0	0	83	2	0	0	0	0	0	7	0	0	13	0	0	6	85
AJ012667.1.1506	0	0	2	0	0	0	0	0	0	0	0	0	0	0	0	0	0	0	0	1	0	0	0	0	0	1	0	0	0	0	58	29	26	179	1	9	16	0	3	0	41	19	0	40	3	0	0	0	21
New.ReferenceOTU131	4	1	31	4	4	5	2	18	0	0	3	22	2	33	0	0	0	0	0	0	0	0	0	0	0	0	7	0	1	68	10	779	359	36	65	0	15	159	310	21	0	20	0	70	0	0	0	38	70
FR691455.1.1491	1	0	10	1	0	0	2	8	0	7	5	50	1	2	0	0	1	0	0	0	0	0	0	0	0	0	0	0	0	52	2	77	2	84	0	0	0	239	90	35	0	0	1	0	0	0	0	8	0
FJ959366.1.1460	3	0	0	0	0	1	0	0	0	0	0	0	0	0	0	0	0	0	0	0	0	0	0	0	2	0	0	0	0	48	30	70	422	142	0	11	0	0	0	0	105	52	26	0	0	0	0	0	39
FJ897764.1.1205	1	0	0	0	0	0	0	1	0	0	0	1	0	3	0	0	0	0	0	0	0	0	0	0	0	0	0	0	0	7	325	34	444	191	0	0	1	0	0	0	0	0	0	0	16	0	0	11	0
DQ129500.1.1472	0	1	2	0	0	0	0	0	0	0	0	0	0	4	0	0	0	0	0	0	0	0	0	0	0	0	0	0	0	0	0	368	700	0	0	0	0	0	0	0	0	0	0	0	0	0	0	0	0
JF802166.1.1486	0	0	0	0	0	0	0	0	0	0	0	0	0	2	0	0	0	0	0	0	0	0	0	0	0	0	0	0	0	0	0	0	0	0	1	0	0	0	0	0	0	0	0	0	0	0	0	0	0
JF142842.1.1376	0	0	0	0	0	0	0	0	0	0	0	0	0	0	0	0	0	0	0	0	0	0	0	0	0	0	0	0	0	0	0	135	0	146	15	5	62	0	0	0	0	0	188	0	0	0	0	0	0
JF151230.1.1364	0	0	0	0	0	0	0	0	0	0	0	0	0	0	0	0	0	0	0	0	0	0	0	0	0	0	0	0	0	0	0	26	260	0	125	0	0	0	0	0	0	0	0	0	0	0	0	0	0
FN436025.1.1344	0	0	4	0	0	0	0	1	0	1	1	8	0	6	0	0	0	0	0	0	0	0	0	0	0	0	0	0	0	19	0	486	299	1	0	0	1	0	45	25	0	0	0	0	0	0	0	0	0
FJ984530.1.1482	1	1	3	1	1	1	1	8	0	4	3	11	1	6	0	0	0	0	0	1	1	0	0	0	0	0	0	0	0	234	4028	919	1571	2	146	0	121	264	170	81	166	106	0	0	0	0	0	0	32
GU591162.1.1448	6	0	4	3	2	1	3	1	1	2	0	1	2	20	4	1	1	2	2	0	2	1	1	1	0	2	0	1	0	17	671	577	637	1	2	0	108	62	11	42	2	83	0	0	0	2	0	1	1
GBKB01000906.322.1853	0	8	0	0	2	1	0	0	0	1	1	10	1	0	0	0	1	0	0	1	0	0	0	1	35	7	25	0	0	37	1644	218	1119	681	450	98	159	2537	289	56	1037	1033	433	1548	13	8	141	170	400
HQ681832.1.1451	7934	41018	49978	62922	38	15	32929	37056	6908	8095	8087	31	35301	19181	49130	53509	40437	69808	79690	58675	48786	51586	43250	63280	37	23753	35247	50791	30702	6429	618	273	1080	563	378	100	1097	115	901	163	5	47	126	1661	390	277	790	124	116
FN667288.1.1488	276	1652	1610	2170	1	2	1160	1003	113	196	221	3	775	641	1032	1068	636	1159	1553	1354	10284	1111	787	1179	3	456	721	1050	737	234	21	8	38	24	20	3	39	8	22	2	0	2	5	83	4	5	22	1	3
New.ReferenceOTU380	0	1585	4626	0	17446	2136	1	361	0	0	0	0	0	0	152	0	0	0	0	0	0	0	0	0	1	3	0	0	0	0	0	1	1	168	180	14	74	0	0	0	0	0	0	0	0	0	0	0	0
AB048833.1.1432	9	32	33	46	6	4	31	5	7	25	48	16	89	15309	32	10	7	80	54	46	47	25	23	22	3	10	19	31	14	10	52	4	2	7	22	1	3	1	76	12	1	5	7	1725	4	15	1	1	0
GQ448253.1.1400	0	0	0	0	0	0	0	0	0	0	0	0	0	0	0	0	0	0	0	0	0	0	0	0	16452	0	0	0	0	0	0	0	0	0	0	0	0	0	0	0	0	0	0	0	0	0	1	0	0
DQ014881.1.1375	8	105	64	113	0	0	57	92	9	19	17	0	60	35	9808	162	79	90	181	92	96	139	72	158	0	46	82	87	50	11	3	2	5	2	0	1	4	0	0	0	0	0	0	10	66	1	1	1	0
New.ReferenceOTU308	65	325	814	373	8	4	253	154	54	114	91	10	708	728	630	353	180	698	818	637	823	512	443	470	24	226	252	469	326	42	4	2	15	7	7	0	8	1	13	6	0	1	1	37	1	0	10	4	0
HM534773.1.1436	118	444	504	511	0	0	322	279	54	118	119	1	413	247	418	503	285	371	677	438	462	442	297	500	0	204	332	370	238	64	4	9	8	10	1	1	13	0	12	2	0	1	1	27	6	1	5	2	1
EU451013.1.1422	73	204	262	331	3	0	165	87	35	868	158	0	472	201	481	210	153	381	382	333	517	389	557	274	0	112	162	317	447	33	3	1	5	6	2	1	7	2	5	3	0	0	5	13	3	0	4	4	1
ACGS02000043.53.1603	52	302	298	361	1	0	238	175	34	40	55	0	283	202	406	416	237	427	575	414	487	368	237	444	0	179	260	329	194	49	1	0	6	6	3	0	8	0	8	2	1	1	6	20	4	2	4	2	0
GQ267893.1.1489	0	0	0	0	0	0	0	0	0	0	0	0	14	3427	0	0	0	0	0	0	0	0	0	0	0	0	0	0	0	0	0	0	0	0	0	0	0	0	29	0	0	33	0	324	7	13	0	0	0
JN013061.1.1486	31	174	174	247	0	0	115	91	15	38	32	0	132	67	222	166	120	286	318	271	285	201	148	227	0	95	158	195	125	16	4	0	2	1	1	0	3	0	2	0	0	2	0	10	3	1	2	2	0
EU475846.1.1423	24	167	164	213	1	0	124	110	10	25	33	0	109	64	135	209	102	112	267	188	229	164	105	172	0	96	132	118	73	28	5	2	12	23	1	2	3	0	2	1	0	0	0	10	3	1	1	0	0
FN667076.1.1502	0	1	0	0	8	0	0	0	0	1	1	14	867	1406	0	0	0	0	0	2	1	2	0	0	1	0	1	0	1	0	0	1	0	0	0	1	0	0	2	0	1	0	1	178	4	0	4	0	0
CVQY01000007.27.1569	5	2	4	1	0	0	2	0	0	5	6	4	1	1937	2	0	0	1	2	0	2	1	1	0	1	0	1	2	1	0	2	1	1	2	1	0	1	1	6	1	1	1	5	279	0	0	0	1	0
EU460738.1.1426	21	138	129	108	1	1	67	57	7	7	28	2	125	48	121	111	72	129	190	133	144	112	99	118	1	40	58	103	63	12	1	2	4	4	2	0	1	0	4	1	0	0	0	5	3	0	1	0	0
New.ReferenceOTU172	0	0	0	0	1	0	0	0	0	0	3	1	508	988	0	0	0	0	1	1	0	0	0	0	0	0	0	1	0	0	0	0	0	0	0	0	0	0	0	1	6	0	1	127	1	0	0	1	0
EF097619.1.1307	154	22	163	59	0	0	63	36	73	362	147	0	17	54	3	3	1	0	4	0	3	0	1	1	0	197	85	1	0	27	0	0	0	0	0	0	0	0	1	0	0	0	0	0	1	0	0	0	0
New.ReferenceOTU122	0	56	542	0	521	142	0	60	0	0	0	0	0	0	36	0	0	0	0	0	0	0	0	0	0	0	0	0	0	0	0	0	0	0	1	0	0	0	0	0	0	0	0	0	0	0	0	0	0
JX863367.1.1405	0	0	0	0	0	0	0	0	0	0	0	0	0	0	0	0	0	0	0	0	0	0	0	0	0	0	0	0	0	0	0	732	0	0	0	0	0	0	0	0	0	0	0	0	0	0	0	0	0
AM292799.1.1397	4	49	48	47	0	0	29	41	4	2	6	0	32	19	47	59	29	54	71	56	62	51	32	61	0	22	42	56	21	5	0	0	0	2	0	1	3	0	0	0	0	0	0	0	0	0	3	0	0
KJ880097.1.1417	5	53	38	56	0	0	41	46	2	15	7	0	31	14	33	57	43	39	70	46	45	56	34	55	0	31	42	27	21	9	0	1	1	0	1	0	8	2	3	1	0	0	1	3	0	0	1	0	0
FN667392.1.1495	0	0	0	0	0	0	0	0	0	1	0	0	226	9	0	0	0	0	0	0	0	0	0	0	0	0	0	0	0	0	15	0	0	0	0	0	0	0	0	10	0	0	0	2	0	0	0	0	0
FN667422.1.1495	0	0	0	0	0	0	0	0	0	0	0	8014	4	0	0	189	0	0	0	0	0	0	0	0	0	0	0	0	0	0	0	0	0	0	0	0	0	0	0	1	0	0	0	0	0	0	0	0	0
GU293196.1.1524	38	122	312	128	0	0	80	81	12	8	26	2	294	296	111	116	81	85	177	100	139	123	83	106	0	72	58	94	52	16	2	0	4	2	0	0	0	0	2	1	0	0	0	13	2	0	2	0	0
DQ815470.1.1507	7	85	72	114	0	0	64	45	10	18	13	0	48	26	94	85	48	61	109	84	65	90	48	87	0	39	70	75	37	17	2	0	2	0	1	0	2	0	1	0	0	1	0	4	4	0	1	0	0
EU451388.1.1424	11	56	59	86	0	0	39	56	5	12	12	0	65	33	68	104	51	29	113	61	76	85	36	80	0	20	47	49	24	4	0	0	1	0	0	0	0	0	0	0	0	0	0	4	0	0	0	0	0
EU475741.1.1305	10	82	84	112	0	0	64	47	0	9	21	0	29	14	50	67	23	38	99	63	84	64	32	69	0	26	57	56	36	10	3	0	0	1	0	0	0	0	2	0	0	0	0	2	0	1	1	0	0
HG798413.1.1376	0	0	0	0	0	0	0	0	0	0	0	10	0	0	0	0	0	0	0	0	0	0	0	0	7	0	11	0	0	3	0	203	145	0	32	19	8	0	107	13	3135	227	367	1942	0	0	0	0	0
HK557089.3.1395	0	0	1	1	23810	19600	2	1	0	7975	0	3	0	46	0	0	0	1	0	1	1	0	0	0	0	0	1	0	0	0	0	0	94	107	220	8	114	0	41	1	0	1	31	0	2	0	0	1	0
FJ983094.1.1542	1	0	0	0	0	0	0	0	0	0	0	1	0	0	0	0	0	0	0	0	0	1	0	0	3	0	3	0	0	16	363	151	154	177	244	24	167	0	94	14	146	125	26	82	0	8	51	12	19
JN681884.1.1409	1	0	1	0	1751	1218	1	0	0	1197	0	1	0	16	0	0	0	0	0	0	0	0	0	0	1	0	0	0	0	0	0	0	6	7	20	6	7	0	2	0	0	0	8	0	0	0	0	0	0
GQ155595.1.1354	0	0	0	0	31	18	0	0	0	7	0	23	0	0	0	0	0	0	0	0	0	0	0	0	0	0	0	0	0	19	114	324	134	123	74	31	0	0	45	0	0	0	5	853	11	0	16	0	2
New.ReferenceOTU271	0	0	0	0	669	593	0	0	0	166	0	0	0	2	0	0	0	0	0	0	0	0	0	0	0	0	0	0	0	0	0	0	3	4	7	1	2	0	0	0	0	0	1	0	0	0	0	0	0
AB701574.1.1446	485	0	0	5	66	1	1	0	0	0	0	0	15	187	0	0	0	0	0	0	0	0	0	0	1	0	0	11	0	308	0	0	0	0	0	0	0	0	0	0	0	0	0	35	0	0	0	0	0
New.ReferenceOTU274	0	0	0	1	823	0	1	0	0	0	0	0	0	0	0	0	0	0	0	0	0	0	0	0	0	0	0	0	0	11	0	0	0	0	0	0	0	0	0	0	0	0	0	0	0	0	0	0	0
HQ748204.1.1442	0	0	0	0	471	177	0	0	0	131	0	0	0	0	0	0	0	0	0	0	0	0	0	0	0	0	0	0	0	0	0	0	1	0	5	0	2	0	1	0	0	0	0	0	0	0	0	0	0
GU303759.1.1517	0	0	0	0	322	233	0	0	0	129	0	0	0	12	0	0	0	0	1	0	0	0	0	0	0	0	0	0	0	0	0	0	2	0	1	0	3	0	2	0	0	0	1	0	0	0	0	0	0
AM278918.1.1450	0	0	0	0	0	0	0	0	0	0	0	0	0	0	0	0	0	0	0	0	0	0	0	0	0	0	0	0	0	0	0	0	0	0	3	8	59	0	0	8	0	0	0	0	8	0	0	0	53
DQ456425.1.1422	1	3	0	0	1	0	10	4	0	1	1	1	0	4	0	0	0	0	1	0	0	0	0	0	10	3	2	0	0	109	519	868	163	127	654	860	477	74	543	805	243	43	173	390	25	0	2	52	19
New.ReferenceOTU67	0	0	0	0	0	0	1	0	0	1	0	0	0	0	0	0	0	0	0	1	0	0	0	0	0	1	6	0	0	211	87	72	86	74	210	43	83	0	96	544	79	160	0	0	21	0	0	0	133
New.ReferenceOTU625	1	1	0	2	0	0	0	1	0	1	2	0	0	0	0	0	0	0	0	0	0	0	0	1	0	4	2	0	0	25	43	69	0	42	87	32	76	0	233	66	0	0	59	26	8	0	0	53	0
FJ367745.1.1325	0	1	2	0	0	2	1	0	0	1	0	0	0	0	0	0	0	0	0	0	0	0	0	0	0	0	0	0	0	2	4	0	1	0	1	5	1	0	4	0	0	4	25	1	0	0	0	0	0
New.ReferenceOTU215	0	0	0	0	1	0	0	1	0	0	0	0	0	0	0	0	0	0	0	0	0	0	0	0	0	0	0	0	0	49	0	70	0	105	0	71	78	0	3	31	0	5	0	0	0	0	0	12	4
New.ReferenceOTU83	0	0	0	0	0	0	0	0	0	0	0	0	0	0	0	0	0	0	0	0	0	0	0	0	0	0	0	0	0	9	0	64	32	0	0	83	10	1	0	0	8	84	11	192	0	0	0	11	0
New.ReferenceOTU135	1	1	2	1	0	1	1	0	0	0	0	0	0	0	0	0	0	0	0	0	0	0	0	0	0	0	0	0	0	10	92	121	26	117	30	32	72	2	41	47	7	2	39	7	0	0	0	14	0
DQ456076.1.1438	0	0	0	0	0	0	1	1	0	0	0	0	0	0	0	0	0	0	0	0	0	0	0	0	0	0	0	0	0	0	0	30	0	0	0	0	0	0	0	65	0	0	0	0	14	0	2	2	0
DQ455857.1.1455	0	0	3	0	1	1	0	0	0	0	0	0	0	1	0	0	0	0	0	0	0	0	0	0	0	0	0	0	0	10	23	23	2	3	177	28	0	1	128	29	0	45	18	28	4	0	0	32	31
JQ191112.1.1375	0	0	0	0	0	0	0	0	0	0	0	0	0	0	0	0	0	0	0	0	0	0	0	0	0	0	0	0	0	43	145	34	0	128	0	4	24	0	0	33	0	0	0	0	0	0	0	14	0
GQ175384.1.1420	0	0	0	0	0	0	0	0	0	0	0	0	0	0	0	0	0	0	0	0	0	0	0	0	0	0	0	0	0	0	0	70	61	1	0	3	0	0	0	0	0	10	18	0	0	0	0	5	0
New.ReferenceOTU313	0	0	0	0	0	0	0	0	0	0	0	0	0	0	0	0	0	0	0	0	0	0	0	0	0	0	0	0	0	6	0	19	0	0	40	6	0	0	100	39	0	0	0	0	4	6	0	23	0
New.ReferenceOTU568	0	0	0	0	0	0	0	0	0	0	0	0	0	0	0	0	0	0	0	0	0	1	0	0	0	0	0	0	0	1	0	1	0	0	0	0	0	0	24	4	0	70	91	1	2	0	0	40	20
DQ456434.1.1440	0	0	0	0	1	0	0	0	0	0	0	0	0	0	0	0	0	0	0	0	0	0	0	0	0	0	0	0	0	0	0	82	0	0	17	0	33	0	0	12	0	0	0	0	0	0	0	25	5
New.ReferenceOTU516	1	0	0	0	0	0	0	0	0	0	0	0	0	0	0	0	0	0	0	0	0	0	0	0	0	0	0	0	0	0	0	2	1	0	0	6	1	0	0	6	0	0	1	0	0	0	0	0	0
New.CleanUp.ReferenceOTU68946	0	0	0	0	0	0	0	0	0	0	0	0	0	0	0	0	0	0	0	0	0	0	0	0	0	0	0	0	0	0	0	0	0	0	2	1	1	0	0	1	0	0	0	0	0	0	0	1	0
GQ175485.1.1455	0	0	0	0	0	0	0	0	0	0	0	0	0	0	0	0	0	0	0	0	0	0	0	0	0	0	0	0	0	7	0	0	0	15	0	34	5	0	7	14	0	0	0	61	0	0	0	0	31
New.ReferenceOTU276	0	0	0	0	0	0	0	0	0	0	0	0	0	0	0	0	0	0	0	0	0	0	1	1	0	1	1	0	0	0	0	0	0	0	0	0	0	0	0	0	0	1	0	1	0	0	0	1	0
GQ014582.1.1349	0	0	0	0	0	0	0	0	0	0	0	0	0	0	0	0	0	0	0	0	0	0	0	0	0	0	0	0	0	0	0	0	0	0	0	0	0	69	193	3	27	73	18	279	0	0	0	0	0
GQ004079.1.1358	0	0	0	0	0	0	0	0	0	0	0	4	0	0	0	0	0	0	0	0	0	0	0	0	0	0	0	0	0	0	0	17	5	0	0	0	0	465	273	10	269	91	138	682	10	0	0	38	0
New.ReferenceOTU226	0	0	0	0	0	0	0	0	0	0	0	0	0	0	0	0	0	1	1	0	1	0	0	0	1	2	0	0	0	0	0	0	0	0	0	0	0	0	0	0	0	0	0	0	0	0	0	0	0
EF399641.1.1478	0	0	0	0	0	0	0	0	0	0	0	0	0	0	0	0	0	0	0	1	0	0	0	0	3	1	0	0	0	14	80	46	0	0	145	17	0	0	0	0	0	0	96	0	11	0	0	39	74
New.ReferenceOTU36	0	0	0	0	0	0	0	0	0	0	0	2	0	0	3	0	0	6	2	10	4	4	8	4	4	3	2	5	3	0	0	0	0	0	0	0	0	0	0	0	1	0	0	0	1	0	4	9	1
New.ReferenceOTU440	0	0	0	0	0	0	0	0	0	0	2	0	0	0	0	0	0	0	0	0	0	0	0	0	0	0	0	0	0	13	1	0	299	0	1	0	0	0	1	1	1	0	1	0	0	5	0	0	0
DQ803857.1.1291	0	0	1	0	1	0	0	3	0	0	0	0	0	0	0	0	0	0	0	0	0	0	0	0	13	4	12	0	0	33	226	65	56	51	230	278	236	72	62	21	54	52	124	53	247	29	3	93	92
DQ794713.1.1383	0	0	0	0	0	0	0	0	0	0	0	0	0	0	0	0	0	0	0	0	0	0	0	0	4	1	6	0	0	15	214	118	36	79	91	83	99	50	35	50	35	108	45	27	69	14	0	86	53
DQ071540.1.1502	0	0	0	0	0	0	0	0	0	2	1	0	1	1	1	0	0	3	0	0	0	0	1	0	2	0	2	0	1	0	0	0	0	0	0	0	0	60	28	8	0	98	1617	339	0	0	0	1	0
GQ864252.1.1491	0	0	0	0	0	1	0	0	1	0	0	0	0	0	0	0	0	0	0	0	0	0	0	0	0	0	0	0	0	41	1	45	2	2	34	69	12	0	86	18	0	0	1	0	6	6	0	16	66
AB969320.1.1524	0	0	0	0	0	0	1	3	0	0	0	0	0	0	0	0	0	0	0	0	0	0	0	0	0	0	0	0	0	17	37	51	23	0	99	62	150	0	64	10	0	0	0	0	19	0	0	39	0
GQ491389.1.1368	0	0	0	0	0	1	0	0	0	1	0	0	0	1	0	1	0	0	0	0	0	0	0	0	0	0	0	0	0	22	72	13	1	0	0	3	5	12	1	67	0	0	0	0	0	0	0	0	0
FP929060.3837.5503	0	0	0	0	1	0	0	0	0	0	0	0	0	0	0	0	0	0	0	0	0	0	0	0	0	0	0	0	0	12	0	12	2	3	52	4	2	0	0	19	7	0	15	33	0	0	0	1	7
New.ReferenceOTU54	0	1	0	0	0	0	1	0	0	0	0	0	0	0	0	0	0	0	0	0	0	0	0	0	0	0	0	0	0	19	0	30	0	0	0	4	0	0	116	13	0	0	10	1	3	0	0	15	15
GQ491627.1.1358	0	0	0	0	0	0	0	0	0	0	0	0	0	0	0	0	0	0	0	0	0	0	0	0	0	0	0	0	0	6	0	1	0	2	66	1	0	0	0	14	0	0	1	0	5	0	0	5	0
New.CleanUp.ReferenceOTU54463	0	0	0	0	0	0	0	0	0	0	0	0	0	0	0	0	0	0	0	0	0	0	0	0	0	0	0	0	0	4	0	0	0	130	0	14	43	0	0	29	0	0	0	0	0	0	0	0	0
DQ057385.1.1392	0	0	0	0	0	0	0	0	0	0	0	0	0	0	0	0	0	0	0	0	0	0	0	0	0	0	0	0	0	4	1	1	0	0	0	8	0	0	0	0	0	1	0	0	5	1	0	0	0
AF376231.1.1347	0	0	0	1	0	0	3	0	0	0	0	0	0	0	0	0	0	1	0	0	0	0	0	0	0	0	0	0	0	77	162	24	0	0	80	85	0	0	0	15	0	0	23	0	16	8	0	4	6
GQ871728.1.1492	1	1	0	0	0	0	4	3	2	0	0	3	1	1	0	0	0	0	0	0	0	0	0	0	1	15	2	0	1	205	366	631	169	365	113	985	401	57	453	659	136	47	21	344	224	1	172	189	245
HQ765097.1.1454	2	2	1	0	4	0	1	0	0	1	0	0	0	0	0	0	0	0	0	1	0	0	0	0	0	0	0	0	0	35	277	93	8	10	31	132	82	0	61	155	0	73	38	125	80	27	12	47	24
DQ071521.1.1496	0	0	1	0	0	0	0	0	0	0	0	0	0	0	0	0	0	0	0	0	0	0	0	0	0	0	0	0	0	17	65	61	2	36	15	22	49	7	11	43	0	10	201	95	22	9	0	10	17
AM404477.1.1484	0	0	0	0	0	0	1	1	1	0	0	0	0	0	0	0	0	0	0	0	0	0	0	0	0	3	2	0	0	12	0	18	0	0	27	83	22	2	20	75	9	15	0	16	5	0	0	0	4
New.ReferenceOTU301	0	1	0	0	0	1	0	0	2	0	0	0	0	0	0	0	0	0	0	0	0	0	0	0	0	1	0	0	0	1	0	5	0	0	11	33	10	2	15	50	2	6	0	7	7	0	0	2	0
KF494521.1.1281	0	0	0	0	0	0	0	0	0	0	1	0	0	0	0	0	0	0	0	0	0	0	0	0	0	0	1	0	0	5	9	10	1	2	4	14	3	1	5	9	2	1	0	4	2	0	0	5	3
GQ175509.1.1455	0	0	0	0	0	0	0	0	0	0	0	0	0	0	0	0	0	0	0	0	0	0	0	0	0	0	0	0	0	5	8	85	3	7	8	18	7	2	11	13	0	2	1	8	1	0	3	6	5
HQ788230.1.1452	0	0	1	0	1	0	0	0	0	0	0	0	0	0	0	0	0	0	0	0	0	0	0	0	0	0	0	0	0	1	40	6	0	1	2	3	0	1	11	9	0	4	3	7	6	0	0	2	0
GQ448721.1.1394	0	0	0	0	0	0	0	0	0	0	0	0	0	0	0	0	0	0	0	0	0	0	0	0	0	0	0	0	0	13	42	17	149	6	26	9	0	13	115	39	0	0	3	64	10	14	46	7	17
DQ799354.1.1390	0	0	0	0	0	0	0	0	0	0	0	0	0	0	0	0	0	0	0	0	0	0	0	0	0	0	0	0	0	9	0	0	0	0	0	5	0	0	0	0	0	0	0	28	29	0	11	12	8
GQ448793.1.1388	0	0	0	0	0	0	0	0	0	0	0	1	0	0	0	0	0	0	0	0	0	0	0	0	1	0	0	0	0	14	27	8	60	6	11	3	0	4	36	12	0	0	1	31	5	5	20	1	15
HW066391.1.1499	0	0	0	0	0	0	0	0	0	0	0	0	0	0	0	0	0	0	0	0	0	0	0	0	0	0	0	0	0	2	75	11	0	0	0	5	0	0	23	25	0	30	3	0	3	0	0	2	17
HQ806146.1.1448	0	0	0	0	0	0	0	0	0	0	0	0	0	1	0	0	0	0	0	0	0	0	0	0	1	0	0	0	0	2	11	11	17	126	5	1	24	0	19	10	0	0	2	12	0	0	3	0	1
New.CleanUp.ReferenceOTU14693	2	0	0	0	0	0	0	0	0	0	0	0	0	0	0	0	0	0	0	0	0	0	0	0	0	0	0	0	0	0	1	0	0	0	0	14	13	0	0	0	0	0	0	0	4	0	0	15	21
DQ793567.1.1394	0	0	0	0	0	0	0	0	0	0	0	0	0	0	0	0	0	0	0	0	0	0	0	0	0	0	0	0	0	0	0	11	0	0	53	0	0	0	1	20	0	0	0	0	0	0	0	0	1
HQ814833.1.1443	1	0	0	1	0	0	0	0	0	1	1	0	0	0	0	0	0	0	0	0	0	0	0	0	0	0	0	0	0	12	1	24	0	17	0	2	0	0	32	15	0	0	3	0	6	0	10	6	64
DQ057365.1.1393	0	0	0	0	0	0	0	0	0	0	0	0	0	0	0	0	0	1	0	0	0	0	0	0	0	0	0	1	0	23	0	24	157	103	0	31	32	0	0	20	19	0	0	0	33	0	0	21	0
DQ057383.1.1395	0	0	0	0	0	0	0	1	0	0	0	0	0	0	0	0	0	0	0	0	0	0	0	0	0	0	0	0	0	0	0	45	0	47	0	20	58	0	8	5	0	0	29	0	19	1	0	11	74
New.ReferenceOTU567	0	0	0	0	0	0	0	0	0	0	0	0	0	0	0	0	0	0	0	0	0	0	0	0	0	0	0	0	0	16	0	57	0	81	24	8	24	0	29	29	0	0	0	20	13	0	0	31	45
New.ReferenceOTU123	0	0	0	0	0	0	0	0	0	0	0	0	0	0	0	0	0	0	0	0	0	0	0	0	0	1	0	0	0	4	0	4	0	0	0	1	0	0	16	78	0	2	28	51	57	8	0	0	0
GQ132759.1.1392	0	0	0	0	0	0	0	0	0	0	0	0	0	0	0	0	0	0	0	0	0	0	0	0	0	0	0	0	0	0	0	0	113	1	0	17	0	0	11	7	0	36	0	0	23	1	0	10	61
DQ057422.1.1460	0	0	0	0	0	0	0	0	0	0	0	0	0	0	0	0	0	0	0	0	0	0	0	0	0	0	0	0	0	0	0	0	0	0	0	6	0	0	0	0	0	0	0	0	19	0	0	16	119
New.CleanUp.ReferenceOTU1805	0	0	1	0	0	0	0	0	0	0	0	0	0	0	0	0	0	0	0	0	0	0	0	0	0	0	0	0	0	54	0	102	48	18	216	31	11	0	65	8	0	0	38	0	9	0	0	4	17
New.ReferenceOTU402	0	0	0	0	0	0	1	3	0	0	0	0	0	2	0	0	0	1	0	1	0	0	0	0	1	21	26	0	0	66	379	419	374	297	210	232	293	98	227	234	63	368	152	185	194	6	0	515	426
DQ327057.1.1355	0	0	0	0	0	0	1	0	1	0	0	0	0	0	0	0	0	0	0	0	0	0	0	0	0	0	0	0	0	6	3	1	1	1	51	190	1	1	84	365	1	182	13	51	32	0	0	83	3
DQ801366.1.1393	1	0	0	0	0	0	0	0	0	0	0	0	0	0	0	0	0	0	0	0	0	0	0	0	0	0	0	0	0	0	0	0	0	0	0	121	0	0	0	0	0	0	58	0	218	0	0	57	39
DQ673545.1.1497	0	0	0	0	0	0	0	0	0	0	0	0	0	0	0	0	2	0	0	0	0	0	0	0	0	0	0	0	0	52	0	36	0	199	85	241	53	0	34	36	40	31	0	59	43	0	5	67	34
JQ203135.1.1341	0	0	0	0	0	0	1	0	1	0	0	0	0	0	0	0	0	0	0	0	0	0	0	0	0	0	0	0	0	17	0	12	38	0	0	0	0	0	0	27	0	0	0	0	0	0	0	0	0
AM278590.1.1485	0	0	0	1	0	0	0	2	0	0	0	0	0	1	0	0	0	0	0	0	0	0	0	0	0	0	0	0	0	0	0	0	0	169	98	31	0	0	0	34	0	0	71	0	17	0	0	0	8
FN668375.4306350.4307737	0	2	1	0	0	0	0	2	0	0	1	0	0	9	0	0	0	0	0	0	0	0	0	0	0	0	0	0	0	38	101	264	67	0	1	0	0	154	651	12	0	0	0	0	0	0	0	0	0
JN387561.1.1339	0	0	0	0	0	0	1	0	0	1	0	0	0	5	0	0	0	0	0	0	0	0	0	0	0	0	0	0	0	19	94	54	250	0	0	0	0	212	248	0	0	0	0	0	0	0	0	0	0
GQ133402.1.1374	0	0	1	0	0	1	0	0	0	2	1	0	1	20	0	0	0	0	0	0	0	0	0	0	0	0	0	0	0	44	237	269	988	0	180	0	0	133	400	30	0	0	7	38	0	0	0	2	0
New.ReferenceOTU354	0	1	1	1	2	1	5	6	1	0	1	2	2	5	2	0	0	2	0	5	4	4	0	0	15	17	48	0	3	177	387	1272	1179	2112	1008	1498	528	48	424	1677	161	535	199	860	947	0	21	722	817
New.ReferenceOTU57	0	0	0	0	3	0	1	1	0	2	0	2	0	2	1	2	0	0	0	1	0	1	0	0	16	0	0	0	1	41	119	24	129	728	317	342	167	122	1777	3452	255	621	167	500	76	9	0	307	82
New.ReferenceOTU340	0	1	1	1	1	2	0	0	0	0	1	0	2	0	0	0	0	0	0	0	0	0	0	0	0	0	0	0	0	40	1	0	167	0	0	0	0	0	45	11	47	0	0	0	0	0	0	0	0
New.ReferenceOTU42	0	0	0	0	0	0	0	0	0	0	0	0	0	0	0	0	0	0	0	1	0	0	0	0	0	2	0	1	0	0	0	0	0	0	0	62	0	0	268	30	0	0	0	0	149	14	157	0	0
KP765461.1.1473	0	0	0	0	0	0	0	0	0	0	0	0	0	0	0	0	0	1	1	0	0	0	0	0	0	0	5	0	0	50	0	77	56	0	221	12	0	0	25	7	0	2	17	0	26	0	0	0	204
New.ReferenceOTU43	0	0	0	0	0	0	0	0	0	0	0	0	0	0	0	0	0	0	0	1	0	0	0	0	0	0	0	0	0	21	0	70	0	34	0	9	0	1	51	27	28	0	0	0	33	0	1	26	17
GQ175375.1.1452	0	0	1	0	0	0	0	3	0	0	0	0	0	0	0	0	0	0	0	0	0	0	0	0	0	0	1	0	0	41	0	72	0	4	90	39	22	0	0	28	0	0	2	0	13	0	6	1	86
New.ReferenceOTU94	0	0	0	0	2	0	2	0	0	0	1	0	0	0	0	0	0	0	0	0	0	0	0	0	0	0	0	0	0	14	0	64	2	103	1	41	107	0	11	11	0	0	1	0	19	0	0	8	1
DQ057387.1.1394	1	0	0	0	0	0	0	0	0	0	0	0	0	0	0	0	0	0	0	0	0	0	0	0	0	0	0	0	0	2	0	1	0	0	128	7	116	0	0	3	0	0	0	0	10	0	0	74	48
New.ReferenceOTU544	0	0	0	0	0	0	0	0	0	0	0	0	0	0	0	0	0	0	0	0	0	0	0	0	0	11	3	1	1	0	0	0	0	0	0	0	0	0	0	5	0	0	0	0	0	0	0	0	0
HQ780956.1.1441	0	0	0	0	1	0	0	0	0	0	0	0	1	0	0	0	0	0	0	0	0	0	0	0	0	0	0	0	0	0	0	0	0	206	0	2	0	0	35	65	0	0	0	0	0	0	0	3	4
GQ358454.1.1364	0	0	0	0	0	0	0	0	0	0	0	0	0	0	0	0	0	0	0	0	0	0	0	0	0	0	7	0	0	0	0	11	0	0	0	14	0	0	0	7	0	0	0	0	0	0	3	1	20
New.ReferenceOTU495	0	0	0	0	0	0	0	0	0	0	0	0	0	0	0	0	0	0	0	0	0	0	0	0	0	0	0	0	0	9	0	0	0	45	0	17	29	0	0	0	0	0	0	0	10	0	0	16	139
New.ReferenceOTU645	0	0	0	0	0	0	0	0	0	0	0	0	0	0	0	0	0	0	0	0	0	0	0	0	0	0	0	0	0	0	0	2	0	0	0	1	0	0	0	2	0	0	0	0	1	0	0	2	1
HW066284.1.1495	0	0	0	0	0	0	0	0	0	0	0	0	0	0	0	0	0	0	0	0	0	0	0	0	0	0	0	0	0	14	0	42	0	0	0	0	0	0	0	6	0	0	0	0	15	0	0	0	48
LN846907.1.1495	0	0	0	0	0	0	0	0	0	0	0	0	0	0	0	0	0	0	0	0	0	0	0	0	0	0	0	0	0	0	0	0	0	16	0	1	0	0	37	2	0	0	0	0	1	0	0	0	8
JN012680.1.1450	0	0	0	0	0	0	0	0	0	0	0	0	0	0	0	0	0	0	0	0	0	0	0	0	0	1	0	0	0	8	0	5	0	0	0	0	0	0	0	0	0	0	0	0	0	0	0	50	16
GU128175.1.1435	0	0	0	0	0	0	0	0	0	0	0	0	0	0	0	0	0	0	0	0	0	0	0	0	0	0	0	0	0	14	0	0	0	0	0	25	10	0	0	11	0	0	0	0	0	0	0	1	55
New.ReferenceOTU374	0	0	0	0	0	1	0	0	0	0	0	1	0	0	0	0	0	0	0	0	0	0	0	0	5	0	2	0	0	21	0	0	63	64	110	41	60	113	102	111	73	0	23	200	6	0	0	69	81
HQ746544.1.1445	0	0	0	0	0	0	0	0	0	0	0	0	0	0	0	1	0	0	0	0	0	0	0	0	0	1	11	0	0	6	26	52	0	5	12	61	87	0	25	49	36	17	121	42	54	0	0	61	27
AM697405.1.1465	0	0	0	0	0	0	0	0	0	0	0	0	0	0	0	0	0	0	0	0	0	0	0	0	0	1	0	0	0	39	0	0	0	0	11	0	0	0	3	0	0	0	13	0	21	0	0	8	0
GQ175397.1.1443	0	0	0	0	0	0	0	0	0	0	0	0	0	0	0	0	0	0	0	0	0	0	0	0	0	0	0	0	0	21	8	60	0	0	0	8	0	0	8	2	0	0	16	10	0	0	0	30	18
New.ReferenceOTU162	1	0	0	1	1	0	0	2	0	0	0	0	0	1	2	0	0	3	2	2	1	4	2	0	8	42	64	1	1	137	382	579	428	157	591	1087	740	6	690	413	17	131	62	144	504	15	16	566	726
DQ071530.1.1490	0	0	0	0	0	1	1	2	0	1	0	0	1	0	0	0	0	0	0	1	0	1	1	0	12	19	29	0	0	110	67	440	79	113	70	311	387	230	234	72	14	418	200	443	32	6	16	646	197
New.ReferenceOTU494	0	0	0	0	0	0	0	0	0	1	0	0	0	0	0	0	0	0	0	0	0	0	0	0	1	0	0	1	0	5	1	17	2	6	0	15	10	14	10	7	1	12	13	13	0	1	0	56	9
New.ReferenceOTU38	0	0	0	0	0	0	0	0	0	0	0	0	0	0	0	0	0	0	0	0	0	0	0	0	1	0	0	0	0	0	0	0	0	0	0	0	0	0	0	0	0	0	0	1	2	0	0	0	1
GQ175402.1.1433	0	0	0	0	0	0	0	0	0	0	0	0	0	0	0	0	0	0	0	0	0	0	0	0	0	0	0	0	0	7	0	1	0	0	0	0	0	0	23	21	0	0	37	0	8	0	0	3	32
New.ReferenceOTU430	0	0	0	0	0	0	0	0	0	0	0	0	0	0	0	0	0	0	0	0	0	0	0	0	0	0	0	0	0	0	0	0	0	0	0	1	2	0	0	0	0	0	0	0	0	0	0	0	2
GQ867558.1.1454	0	0	0	0	0	0	0	0	0	0	0	0	0	0	0	0	0	0	0	0	0	0	0	0	0	0	0	0	0	3	0	0	0	9	0	0	0	0	0	16	0	0	0	83	12	0	4	0	35
GQ448243.1.1395	0	0	0	0	0	0	0	3	0	0	0	0	0	2	0	0	0	0	0	0	0	0	0	0	0	7	0	0	0	64	54	221	36	0	70	1	50	0	0	74	0	0	40	29	10	0	38	0	117
DQ456155.1.1438	0	0	1	1	0	0	0	0	1	2	1	0	0	1	0	0	0	0	0	0	0	0	0	0	0	0	0	0	0	100	101	62	33	0	34	21	0	97	163	30	0	0	37	0	11	0	0	12	0
New.CleanUp.ReferenceOTU11382	0	0	0	0	2	0	0	0	0	0	0	1	0	0	0	0	0	0	0	0	0	0	0	0	0	0	0	0	0	7	0	59	64	10	0	13	8	0	1	21	0	11	31	1	5	0	0	5	2
AB627689.1.1530	0	0	0	0	0	0	0	0	0	0	0	0	0	0	0	0	0	0	0	0	0	0	0	0	0	0	1	0	0	28	0	17	112	99	171	20	85	0	0	39	102	37	94	0	41	0	5	31	64
HQ782987.1.1439	0	0	0	0	0	0	0	0	0	0	0	0	0	1	0	0	0	0	0	0	0	0	0	0	0	0	0	0	0	0	0	3	71	104	0	19	1	1	0	5	0	0	25	0	1	0	18	18	1
New.ReferenceOTU496	0	0	0	0	0	0	0	0	0	0	0	0	0	0	0	0	0	0	0	0	0	0	0	0	0	0	0	0	0	0	0	0	0	0	0	11	0	0	5	13	0	0	0	0	36	0	37	0	7
New.CleanUp.ReferenceOTU32534	0	0	0	0	0	0	0	0	0	0	0	0	0	0	0	0	0	0	0	0	0	0	0	0	0	0	0	0	0	0	0	0	0	6	0	16	55	0	1	0	0	0	0	0	38	16	1	0	20
New.ReferenceOTU153	0	0	0	0	0	0	0	0	0	0	0	0	0	0	0	0	0	0	0	0	0	0	0	0	0	0	0	0	0	3	0	0	18	20	25	1	11	0	0	7	15	9	15	0	1	0	0	8	23
GQ871731.1.1497	0	0	0	0	1	0	0	0	0	0	0	0	0	0	0	0	0	0	0	0	0	0	0	0	0	0	1	0	0	11	5	91	1	173	42	0	82	0	147	35	0	158	98	30	1	0	0	49	20
DQ342334.1.1517	0	0	0	2	1	0	0	0	0	1	0	0	0	0	0	0	0	0	0	0	0	0	0	0	2	0	0	0	0	82	0	113	101	76	210	39	169	0	164	215	0	159	61	98	90	7	73	72	265
HQ785436.1.1450	0	0	0	0	0	0	0	0	0	0	0	0	0	0	0	0	0	0	0	0	0	0	0	0	0	0	0	0	0	0	0	17	0	0	0	1	0	0	0	5	0	0	0	0	2	30	0	7	0
EU843264.1.1489	0	0	0	0	0	0	0	0	0	0	0	0	0	0	0	0	0	0	0	0	0	0	0	0	0	0	0	0	0	0	0	0	0	0	0	5	0	0	29	9	0	0	0	0	4	0	0	18	55
New.CleanUp.ReferenceOTU50375	0	0	0	0	0	0	0	0	0	0	0	0	0	0	0	0	0	0	0	1	0	0	0	0	0	4	0	0	0	13	1	62	0	0	0	5	0	0	0	0	0	0	0	0	0	2	0	0	144
New.ReferenceOTU592	0	0	0	1	0	0	0	0	0	0	0	0	0	0	0	0	0	0	0	0	0	0	0	0	0	2	0	0	0	20	0	0	0	0	154	0	19	0	31	0	0	0	0	0	0	0	0	0	0
DQ071456.1.1488	1	0	3	2	3	3	2	1	0	2	2	0	0	2	0	0	0	0	3	0	1	1	0	0	11	2	58	1	1	216	927	1326	1105	364	607	126	195	103	694	947	88	516	1252	396	186	9	395	48	261
JQ188520.1.1340	2	0	0	0	0	0	2	0	0	0	0	0	0	2	0	0	0	0	2	2	0	2	0	0	2	10	12	1	0	283	184	549	164	169	676	486	478	0	204	1094	83	222	277	153	356	34	119	224	464
AY916291.1.1345	0	0	2	1	1	0	1	0	0	0	2	4	0	0	0	0	0	0	0	0	0	4	0	0	0	6	27	0	0	275	46	1547	657	721	332	274	313	0	720	593	22	206	147	195	171	0	0	214	194
HQ780832.1.1450	0	0	1	0	1	0	8	2	1	0	1	0	0	2	0	0	0	0	0	0	0	0	0	0	0	4	10	2	0	169	189	979	187	21	181	655	203	0	134	659	131	106	51	312	24	0	2	36	87
New.ReferenceOTU519	0	0	0	0	1	0	1	0	0	0	0	0	0	0	0	0	0	0	0	1	0	0	0	1	4	0	12	0	0	129	98	499	250	476	78	122	94	0	484	142	226	302	84	90	102	0	14	98	302
DQ456230.1.1471	0	1	0	0	0	0	3	0	0	0	1	0	0	1	0	0	0	0	0	1	0	0	0	0	1	2	0	0	0	68	213	348	48	9	0	74	82	60	593	523	75	39	4	130	118	0	0	21	660
DQ057419.1.1445	0	0	0	0	0	0	0	0	1	2	2	1	1	0	0	0	0	0	0	0	0	0	0	1	0	0	11	0	0	109	245	328	62	0	59	124	166	0	48	448	0	92	42	186	35	0	0	15	22
New.ReferenceOTU92	0	0	0	0	0	0	0	0	0	1	0	0	0	0	0	0	0	0	0	0	0	0	0	0	1	0	0	0	0	32	164	290	31	5	0	38	27	37	392	328	52	13	3	61	182	0	0	9	380
New.ReferenceOTU560	0	0	0	0	0	2	0	0	0	1	0	0	0	0	0	0	0	0	0	0	0	0	0	0	0	3	0	0	0	119	108	0	2	0	670	50	59	0	359	33	56	58	44	132	47	0	1	199	259
GQ448052.1.1379	0	0	0	0	0	0	1	0	0	0	0	0	0	1	0	0	0	0	0	1	0	1	0	0	0	0	16	0	0	24	111	232	0	423	437	20	69	1	20	30	59	14	19	75	101	0	44	160	0
New.ReferenceOTU147	0	0	0	0	0	0	0	0	0	0	0	0	0	0	0	0	0	0	0	0	0	0	0	0	0	0	1	0	1	17	70	57	0	0	0	4	0	0	109	35	0	46	97	0	77	0	0	44	387
HM813227.1.1345	0	0	0	0	0	1	0	0	0	0	0	0	0	0	0	0	0	1	0	0	0	0	0	0	0	1	6	0	0	13	95	7	7	0	22	49	33	0	2	33	0	1	37	216	219	0	29	0	1
FJ371723.1.1340	0	0	0	0	0	0	1	0	0	1	0	0	0	0	0	0	0	0	0	0	1	1	0	0	0	0	1	0	0	42	74	240	0	0	1	17	1	0	11	40	0	1	1	2	21	0	0	40	0
GQ358475.1.1354	0	0	1	1	0	1	0	2	0	0	1	0	0	0	0	0	0	0	0	0	0	0	0	0	1	0	0	0	0	60	281	81	1	1	89	70	0	0	55	35	0	0	0	16	6	0	0	0	177
New.ReferenceOTU442	0	0	0	0	0	0	0	0	0	0	0	0	0	0	0	0	0	1	0	0	0	0	0	0	1	0	1	1	0	101	14	77	0	220	236	2	15	0	6	6	10	1	6	8	4	0	0	512	5
HW066405.1.1512	0	0	1	0	0	0	0	0	0	0	0	2	0	1	0	0	0	0	0	0	0	0	0	0	0	0	0	0	0	41	0	295	0	30	114	26	15	0	29	120	0	37	18	72	9	0	0	20	10
New.ReferenceOTU246	0	0	0	0	0	0	2	0	0	0	0	0	0	0	0	0	0	0	0	0	0	0	0	0	0	0	3	0	0	9	15	53	0	97	121	4	25	0	10	22	19	5	14	16	26	0	0	51	0
AB494949.1.1514	0	0	0	0	0	0	1	0	0	0	0	0	0	1	0	0	0	0	0	0	0	0	0	0	0	1	0	0	0	0	0	40	0	0	0	0	0	0	135	265	0	30	0	127	0	0	0	2	80
New.ReferenceOTU293	0	0	0	0	0	0	3	0	0	0	0	0	0	1	1	0	0	0	0	0	0	0	0	0	0	0	1	0	0	19	27	113	21	5	0	87	22	0	6	47	14	5	0	27	1	0	0	0	1
New.ReferenceOTU214	0	0	0	1	1	0	0	1	0	1	0	1	0	1	0	0	0	0	0	0	0	0	0	0	4	0	0	0	0	29	0	183	0	12	87	11	2	0	12	68	0	29	9	41	5	0	0	13	3
New.ReferenceOTU90	0	0	0	0	0	0	0	0	0	0	0	0	0	0	0	0	0	0	0	0	0	0	0	0	0	0	1	0	0	15	8	17	0	10	24	8	11	0	2	16	0	0	5	0	5	0	5	10	12
HW066305.1.1532	0	0	0	0	0	0	0	0	0	0	0	0	0	0	0	0	0	0	0	0	0	0	0	0	0	0	0	0	0	36	0	37	0	0	3	10	32	0	1	59	0	1	1	2	6	0	0	0	33
New.CleanUp.ReferenceOTU63790	0	0	0	0	0	0	0	0	0	0	0	0	0	0	0	0	0	0	0	0	0	0	0	0	0	0	0	0	0	7	3	8	1	0	22	5	8	0	15	82	3	5	4	5	3	0	0	4	12
New.ReferenceOTU173	0	0	0	0	0	0	0	0	0	0	0	0	0	0	0	0	0	0	0	0	0	0	0	0	0	0	1	0	0	4	4	1	1	1	2	0	0	0	1	8	0	0	5	3	0	0	0	0	2
New.CleanUp.ReferenceOTU19443	0	0	1	0	0	0	0	0	0	0	1	0	0	0	0	0	0	0	0	0	0	0	0	0	0	0	0	0	0	2	0	1	0	0	0	1	1	0	0	2	0	0	0	1	2	0	0	0	0
GQ327116.1.1369	0	0	0	0	0	0	0	0	0	0	0	0	0	0	0	0	0	0	0	0	0	0	0	0	0	0	0	0	0	7	2	263	7	6	0	2	0	0	11	2	5	6	1	4	2	0	0	1	5
DQ394660.1.1518	0	0	0	0	0	0	0	0	0	0	0	0	0	0	0	0	0	0	0	0	0	0	0	0	0	0	0	0	0	19	0	0	0	0	0	0	0	0	0	0	0	0	0	0	0	0	0	0	0
HW066441.1.1525	0	0	0	0	0	0	0	0	0	0	0	0	0	0	0	0	0	0	0	0	0	0	0	0	0	0	0	0	0	24	86	71	0	75	0	0	0	71	0	0	0	23	0	0	0	0	0	0	0
New.CleanUp.ReferenceOTU66334	0	0	0	0	0	0	0	0	0	0	0	0	0	0	0	0	0	0	0	0	0	0	0	0	0	0	0	0	0	3	0	38	0	0	136	0	12	0	15	0	0	0	7	0	1	0	0	21	0
New.ReferenceOTU334	0	0	0	0	0	0	0	0	0	0	0	0	0	0	0	0	0	1	0	0	0	0	0	0	0	0	0	0	0	0	0	0	0	0	1	2	0	0	0	3	0	0	0	0	2	0	0	1	0
AB702900.1.1375	0	0	0	0	0	0	0	0	0	0	0	0	0	0	0	0	0	0	0	0	0	0	0	0	0	0	0	0	0	0	0	0	0	0	0	0	0	0	21	79	1	0	31	0	14	0	0	0	0
DQ455882.1.1463	0	0	0	0	0	0	0	0	0	0	0	0	0	0	0	0	0	0	0	0	0	0	0	0	0	0	0	0	0	0	0	0	0	0	0	0	0	0	10	42	0	0	10	0	1	0	0	0	0
AB009189.1.1422	0	0	0	0	0	0	0	0	0	0	0	0	0	0	0	0	0	0	0	0	0	0	0	0	0	0	0	0	0	0	0	5	0	8	17	0	0	0	0	1	0	0	0	0	1	0	11	2	1
New.ReferenceOTU139	0	0	0	0	0	0	0	0	0	0	0	0	0	0	0	0	0	0	0	0	0	0	0	0	0	0	0	0	0	25	0	0	0	0	0	0	0	0	0	1	0	0	0	0	0	0	0	0	0
AF376218.1.1334	0	0	0	0	0	0	0	1	0	0	1	0	0	0	0	0	0	0	0	0	0	0	0	0	3	1	8	0	0	49	0	133	24	80	0	24	1	0	80	319	0	0	44	38	35	1	0	62	77
GQ448471.1.1385	0	0	0	1	0	0	0	0	0	1	0	0	1	0	0	0	0	0	0	0	0	0	0	0	0	0	0	0	0	10	0	191	0	2	0	0	0	0	81	28	0	0	0	0	46	0	97	62	54
New.ReferenceOTU63	0	0	0	0	0	0	0	0	0	0	0	0	0	0	0	0	0	0	0	1	0	0	0	0	0	2	0	0	0	12	0	16	0	0	76	18	0	1	0	16	0	1	0	0	24	0	0	33	33
New.ReferenceOTU345	2	4	2	6	3	2	7	7	3	0	1	6	2	8	0	0	0	0	0	0	0	5	0	0	6	9	58	1	1	610	1157	3021	1695	1217	1200	673	1173	299	1745	1176	242	637	825	3750	23	0	19	593	363
New.ReferenceOTU193	0	0	0	0	0	0	0	0	0	0	0	0	0	0	0	0	0	0	0	0	0	0	0	0	2	0	0	0	0	4	3	150	72	17	19	18	34	0	54	13	5	14	17	11	2	0	0	0	0
AM275478.1.1447	0	0	0	0	0	0	0	0	0	0	0	0	0	0	0	0	0	0	0	0	0	0	0	0	0	0	0	0	0	0	0	0	0	0	39	0	29	0	0	0	0	0	0	0	2	0	0	0	0
New.ReferenceOTU31	0	0	0	0	0	0	0	0	0	1	0	0	0	0	0	0	0	0	0	0	1	0	1	0	0	0	0	0	0	25	0	24	35	0	0	0	120	0	137	13	0	0	112	0	0	0	0	0	19
EU009800.1.1453	0	0	1	0	0	0	0	1	0	0	2	2	0	1	0	0	0	0	0	0	0	0	0	0	0	0	0	0	0	5	345	37	185	176	169	193	121	38	385	1195	132	1	177	25	1	0	14	24	262
EU009859.1.1444	0	1	1	0	0	0	3	1	0	0	0	1	0	0	0	0	0	0	0	0	1	0	0	0	0	0	0	0	0	133	74	805	300	77	560	95	132	0	129	47	0	1	10	0	6	0	0	42	0
New.ReferenceOTU169	0	0	0	0	0	0	1	0	0	0	0	0	0	1	0	0	0	0	0	0	0	0	0	0	3	0	0	0	0	0	0	0	190	105	78	2	22	0	156	72	21	126	144	0	3	9	0	0	0
AJ811984.1.1368	0	0	0	0	0	0	0	0	0	0	0	0	0	0	0	0	0	0	0	0	0	0	0	0	0	0	0	0	0	0	0	0	0	0	62	33	0	0	0	67	0	0	0	0	0	0	0	0	0
HK556152.9.1486	1	0	1	2	3	3	3	0	0	0	3	2	1	1	1	0	0	1	0	0	1	0	0	0	0	0	0	1	0	29	3	1	43	0	1	0	0	0	3	2	1	1	1	0	0	0	0	0	0
New.ReferenceOTU536	0	0	0	0	0	0	0	0	0	0	0	0	0	0	0	0	0	0	0	0	0	0	0	0	0	0	0	0	0	3	0	0	1	0	0	0	0	0	0	0	0	0	0	0	0	0	0	0	0
GQ138615.1.1402	2	2	6	3	1	2	0	0	0	3	0	0	2	6	0	0	0	0	0	0	0	0	0	0	0	0	0	0	0	40	245	182	260	0	3	0	1	74	301	1	0	0	0	0	0	0	0	0	0
New.ReferenceOTU599	1	0	2	1	0	0	1	0	0	0	0	0	0	0	0	0	0	0	0	0	0	0	0	0	0	0	0	0	0	1	7	3	6	0	0	0	0	2	11	0	0	0	0	0	0	0	0	0	0
GQ138405.1.1225	1	0	0	0	0	0	0	0	0	0	0	0	0	0	0	0	0	0	0	0	0	0	0	0	0	0	0	0	0	0	8	6	5	0	0	0	0	2	13	0	0	0	0	0	0	0	0	0	0
EU509846.1.1415	0	0	0	1	0	0	1	0	0	0	0	0	0	0	0	0	0	0	0	0	0	0	0	0	0	0	0	0	0	0	5	6	6	0	0	0	0	4	6	0	0	0	0	0	0	0	0	0	0
JX543369.1.1478	0	0	0	0	0	0	0	0	0	0	0	0	0	0	0	0	0	0	0	0	0	0	0	0	0	0	0	0	0	0	0	0	4	0	0	0	0	0	0	0	0	0	0	0	0	0	0	0	0
GQ082178.1.1385	3	4	5	3	11	4	5	2	1	2	2	0	0	3	1	0	0	1	0	3	1	1	0	0	21	26	24	1	2	477	683	1364	676	1117	1835	1292	1262	261	1137	937	152	471	328	577	349	28	35	691	844
New.ReferenceOTU467	4	3	6	3	4	5	12	5	1	3	5	3	2	2	2	0	0	1	0	4	2	1	0	0	10	8	16	3	1	250	400	764	424	707	1162	629	689	463	738	733	178	373	2359	797	107	9	10	371	459
AM406047.1.1485	2	0	0	0	1	0	0	0	0	0	0	0	0	0	0	0	0	0	0	0	0	0	0	0	0	0	0	0	0	34	841	6	5	8	3	4	5	7	9	4	0	2	10	7	5	0	0	5	2
New.ReferenceOTU187	0	0	0	0	0	0	0	0	0	0	0	0	0	0	0	0	0	0	0	0	0	0	0	0	0	0	0	0	0	0	0	0	0	0	0	0	0	0	0	0	0	0	0	0	0	0	0	0	0
New.ReferenceOTU414	0	0	0	0	0	0	0	0	0	0	0	0	0	0	0	0	0	0	0	0	0	0	0	0	0	1	0	0	0	1	1	6	1	3	2	3	2	0	1	4	0	1	0	0	0	0	0	1	2
DQ071435.1.1517	0	0	0	2	0	3	13	1	1	3	3	10	3	2	2	0	2	1	1	2	1	3	2	1	54	154	166	4	0	419	903	2662	994	1619	1377	1352	1293	392	1346	1012	280	917	1747	2292	1425	31	315	2105	2193
AJ420107.1.1518	0	0	0	1	0	1	0	0	3	1	7	1	1	3	0	0	1	1	1	1	0	0	0	0	7	5	1	1	0	20	20	21	15	29	23	27	12	6	25	22	5	12	4	26	21	6	419	32	31
New.ReferenceOTU364	0	0	0	0	0	0	0	0	0	0	0	0	0	0	0	0	0	0	0	0	0	0	0	0	1	5	3	1	0	11	33	82	21	35	82	48	36	14	43	40	13	33	53	70	24	0	11	62	97
New.ReferenceOTU375	0	0	0	0	0	0	0	0	0	0	0	0	0	3	0	0	1	0	0	0	0	1	0	0	0	6	6	0	1	2	2	4	3	1	2	5	4	1	0	8	0	0	2	3	24	0	0	18	7
New.ReferenceOTU618	0	0	0	0	0	0	0	0	0	0	0	0	0	0	0	0	0	0	0	0	0	1	0	0	0	0	0	0	0	0	0	0	0	0	0	3	0	0	0	2	0	1	0	0	2	0	0	4	3
New.ReferenceOTU81	0	0	0	0	0	0	0	0	0	0	0	0	0	0	0	0	0	0	0	0	0	0	0	0	0	0	0	0	0	0	0	1	0	0	0	1	0	0	0	0	0	0	0	0	1	0	0	1	2
EF399783.1.1527	1	13	2	0	1	1	2	1	0	0	4	1	1	1	0	0	0	0	0	0	1	0	0	0	1	6	4	2	1	277	580	470	261	211	227	198	217	0	125	24	0	12	846	313	70	18	3	81	208
KJ580430.1.1308	0	1	0	0	0	0	2	0	0	1	1	2	0	0	0	0	0	0	0	0	0	0	0	0	0	0	0	0	0	9	2	39	0	0	4	69	15	0	9	41	0	37	1428	299	18	0	0	2	18
DQ071436.1.1530	0	0	0	0	0	0	0	0	0	0	0	0	0	0	0	0	0	0	0	0	0	0	0	0	0	0	0	0	0	12	20	12	11	9	9	2	11	0	6	0	0	1	4	1	0	0	0	2	4
FJ983016.1.1511	0	0	0	0	0	1	0	0	0	0	0	0	0	0	0	0	0	0	0	0	0	0	0	0	1	0	6	0	0	0	249	110	67	0	0	14	0	0	49	0	3	1	0	0	0	0	0	0	19
New.ReferenceOTU121	30	0	38	41	1	76	379	121	18	986	0	168	0	1	2	1539	0	0	1	844	6652	1146	0	559	15	0	22	1	802	21	0	0	0	0	0	0	0	1	0	1	0	0	0	0	0	0	0	1	0
FQ659783.2.1361	7	1	2	3	0	0	0	0	0	0	2	11	1	2	0	0	0	0	0	0	0	0	0	0	0	0	0	0	0	13	0	0	1	0	36	2	61	56	48	0	0	0	0	36	0	0	0	0	0
FN436182.1.1450	134	6	10	3	0	5	0	1	0	3	990	6	7	2	0	0	0	0	0	0	0	0	0	0	0	0	0	0	0	0	0	0	0	0	0	0	0	0	0	0	0	0	0	0	0	0	0	0	0
FN421850.1.1371	94	38	2	2	1	21	0	6	1	44	75	58	1633	805	0	0	0	0	0	0	0	0	0	0	0	0	0	0	0	46	0	0	0	0	0	0	0	0	0	3	0	0	0	4	0	0	0	0	0
FJ944692.1.1306	198	7	2	1	0	1	0	1	0	8	344	1	16	89	0	0	0	0	0	0	0	0	0	0	2	0	0	0	0	5	0	0	0	0	0	0	0	0	0	0	0	0	0	0	0	0	0	28	0
FN421726.1.1361	366	0	5	4	0	0	0	5	0	4	254	0	241	230	0	0	0	0	0	0	0	0	0	0	0	0	0	0	0	73	0	0	0	0	0	0	0	0	0	0	0	0	0	0	0	0	0	0	0
New.ReferenceOTU5	0	0	0	0	0	0	0	0	0	1	0	0	0	0	0	0	0	0	0	0	0	0	0	0	5	0	0	0	0	3	0	260	0	74	12	0	0	264	0	1	62	134	16	138	0	0	0	13	0
New.ReferenceOTU464	0	0	0	0	0	0	0	0	0	0	0	0	0	0	0	0	0	0	0	0	0	0	0	0	0	0	0	0	0	32	0	0	0	0	0	0	0	0	0	0	0	0	0	0	0	0	0	0	0
HG315613.1.1488	0	0	0	2	0	3	0	4	0	0	3	0	0	1194	0	0	0	0	0	0	0	0	0	0	0	0	0	0	0	0	0	0	0	0	0	0	0	0	0	0	0	2007	0	204	0	0	0	0	0
AB991365.1.1425	0	0	0	0	0	0	0	1	0	1	0	0	0	8	0	0	0	0	0	0	0	0	0	0	0	0	0	0	0	0	0	0	0	0	0	0	0	0	0	0	0	6	0	0	0	0	0	0	0
FN396954.1.1256	2	0	0	1	0	0	0	0	1	14	2382	0	0	0	0	0	0	0	0	0	0	0	0	0	0	0	0	0	0	0	0	0	0	0	0	0	0	0	0	17	0	0	0	0	0	0	0	0	0
FJ948822.1.1302	4062	240	227	27	0	56	0	70	28	837	6648	7	5457	1278	0	0	0	0	0	0	0	0	0	0	0	0	0	0	0	570	0	0	0	0	0	0	0	0	0	33	0	0	1	62	0	9	0	0	0
FN421556.1.1367	119	62	13	2	0	5	0	9	0	29	1488	108	693	139	0	0	0	0	0	0	0	0	0	0	0	0	0	0	0	23	0	0	0	0	0	0	0	0	0	16	0	0	0	0	0	0	0	0	0
FN421585.1.1365	110	194	6	3	0	4	0	3	4	17	189	43	1220	156	0	0	0	0	0	0	0	0	0	1	0	0	0	0	0	13	0	11	0	0	0	0	0	90	0	1	518	0	0	11	0	0	0	0	10
New.ReferenceOTU33	28	1	1	0	0	0	0	2	0	1	8	0	862	93	0	0	0	0	0	0	0	0	0	0	0	0	0	0	0	16	0	0	0	0	0	0	0	0	0	0	0	0	0	0	0	0	0	0	0
HK557178.1.1489	1	0	0	0	0	0	2	0	0	0	0	0	0	0	0	0	0	0	0	0	0	1	0	0	1	5	0	0	0	17	51	33	13	0	98	36	11	40	34	196	28	35	0	155	6	0	35	156	52
New.ReferenceOTU466	0	0	0	0	0	0	0	0	0	0	1	0	2	0	0	0	0	0	0	0	0	0	0	0	0	0	0	0	0	0	0	0	0	0	0	0	0	0	1	0	8	0	2770	604	0	0	0	0	0
New.ReferenceOTU460	0	0	0	0	0	0	0	0	0	0	1	0	0	0	0	0	0	0	0	0	0	0	0	0	0	0	0	0	0	31	0	63	140	119	15	61	0	0	23	64	0	24	4	32	2	0	0	37	19
EF071208.1.1426	0	0	0	0	0	0	0	0	0	0	0	0	0	0	0	0	0	0	0	0	0	0	0	0	0	1	0	0	0	0	0	4	0	0	5	0	2	1	0	4	1	5	0	21	0	0	0	4	7
FJ503400.1.1382	0	0	0	0	0	0	1	0	0	0	0	0	0	1	0	0	0	1	0	0	0	0	0	0	0	0	0	0	0	0	0	21	88	0	0	2	0	0	0	0	0	0	114	0	1	0	0	10	0
FM204983.1.1452	5	1	3	1	0	0	0	2	0	76	5	1	0	2	0	0	0	0	0	0	0	0	0	0	0	0	2	0	0	0	0	0	0	0	0	0	0	0	0	0	16	0	0	0	0	0	0	5	16
HM129128.1.1449	1	28	0	0	0	0	0	0	0	1	0	2	2	1	0	0	1	0	0	0	0	0	0	0	0	0	0	0	0	18	140	4	52	34	74	0	4	218	11	0	0	11	0	0	1	28	0	1	4
FJ946555.1.1290	71	51	16	1	1	2	0	1	0	29	566	96	27	51	0	0	0	0	0	1	1	0	0	0	3	2	11	0	0	0	0	0	0	0	0	0	0	1	119	0	0	0	0	0	5	0	0	35	514
FR687489.1.1493	0	3	0	0	0	0	0	0	0	0	1	2	0	0	0	0	0	0	1	0	0	0	0	0	1	0	20	0	0	0	0	0	0	0	46	0	0	0	152	0	0	0	0	0	0	0	0	54	61
FM209302.1.1494	23	0	3	2	0	0	0	0	0	7	46	14	7	0	0	0	0	0	1	0	0	0	0	0	7	0	15	1	0	6	7	0	0	0	0	0	0	0	0	0	0	0	0	3	0	0	0	0	19
FM209304.1.1500	2	2	0	0	0	0	0	1	0	1	1	0	0	1	0	0	0	0	0	0	0	0	0	0	0	1	3	0	0	0	0	0	0	0	0	0	0	0	0	0	0	0	0	4	0	0	0	0	2
ACDQ01000020.3988.5498	0	0	0	0	0	1	0	0	1	0	0	0	0	0	0	0	0	0	0	0	0	0	0	0	0	0	0	0	0	0	0	0	0	0	0	15	0	0	0	0	0	0	91	0	6	0	0	0	0
ADCP02000001.1163243.1164781	0	0	0	0	0	0	0	0	0	0	0	0	0	0	0	0	0	0	0	0	0	0	0	0	1	0	0	0	0	0	0	0	0	0	0	0	0	0	0	0	0	0	0	0	4	0	0	0	1
AY721628.1.1491	1	0	0	1	1	0	3	1	0	1	1	0	0	0	0	0	0	1	9	4	0	6	3	0	9	22	20	2	1	67	0	299	123	111	284	276	123	0	427	183	0	0	14	243	1	0	2	434	766
DQ071477.1.1513	1	0	3	3	4	0	1	1	0	0	1	1	1	3	1	0	0	0	0	0	0	0	1	0	3	0	5	0	0	291	996	322	0	111	111	141	599	214	178	150	2	28	736	105	145	31	113	22	66
New.ReferenceOTU638	0	0	0	0	0	0	0	0	0	0	0	0	0	0	0	0	0	0	0	0	0	0	0	0	0	1	4	0	0	4	0	15	5	5	23	29	7	0	29	13	0	0	1	15	59	7	0	27	43
FJ440056.1.1470	0	2	0	0	0	1	0	0	1	5	5	3	1	4	0	0	0	2	0	1	0	1	0	0	0	0	0	0	0	0	0	0	0	0	0	8	0	0	2	16	2	47	168	90	11	8	197	2	152
EU459956.1.1405	0	0	0	0	0	0	0	0	0	0	0	0	0	0	0	0	0	0	0	0	0	0	0	0	0	0	0	0	0	1	0	0	0	0	0	0	0	0	0	0	0	0	0	0	0	0	0	0	0
KF843558.1.1387	0	0	0	1	0	0	0	0	0	0	0	0	0	0	0	0	0	0	0	0	0	0	0	0	0	0	0	0	0	11	0	32	0	0	1	0	0	0	0	0	0	0	0	0	0	0	0	0	0
AY493915.1.1480	0	0	0	0	0	0	0	0	0	0	0	5	0	0	0	0	0	0	0	0	0	0	0	0	0	0	0	0	0	0	0	0	0	0	0	0	0	0	0	0	0	0	0	0	0	0	0	0	0
New.ReferenceOTU557	1	1	0	0	0	0	0	0	0	0	0	0	1	0	0	0	0	0	0	0	0	0	2	0	1	1	0	3	1	0	0	0	241	12	30	152	0	1	1	0	0	0	0	0	1	0	1	0	0
AB006147.1.1222	0	0	0	0	0	0	0	0	0	0	0	0	0	0	0	0	0	0	0	0	0	0	0	0	0	0	0	0	0	0	0	0	0	0	0	0	0	0	0	0	0	0	0	0	0	0	1	0	0
KC293823.1.1376	0	0	0	0	0	0	0	0	1	2	3	1	0	0	0	0	0	0	0	0	0	0	0	0	0	0	0	0	0	0	0	0	0	0	0	0	0	1	0	0	0	1	1921	320	0	0	0	0	0
New.ReferenceOTU106	0	0	0	0	0	0	0	0	0	2	1	2	1	0	0	0	0	0	0	0	0	0	0	0	0	0	0	0	0	0	0	0	0	0	0	0	0	0	0	2	334	0	7822	2121	0	0	0	0	0
New.ReferenceOTU386	0	0	0	0	0	0	0	0	0	0	0	0	0	0	0	0	0	0	0	0	0	1	0	0	3	2	3	0	0	35	0	70	0	0	0	0	0	0	0	0	0	0	0	0	1	0	0	20	2
New.ReferenceOTU253	0	0	0	0	0	0	0	0	0	1	3	2	1	5	1	0	0	0	0	1	0	1	0	0	0	1	0	0	2	0	0	0	0	0	0	0	0	255	411	1	52	910	2575	924	21	0	84	0	0
AEVO01000027.62.1567	0	0	1	1	1	0	0	1	0	0	1	1	0	0	0	0	0	0	0	0	0	0	0	0	1	0	5	0	0	40	74	29	0	0	85	12	91	0	1	32	0	0	0	0	35	0	0	61	4
New.ReferenceOTU337	0	0	0	0	0	0	0	0	0	0	0	0	0	0	0	0	0	2	1	2	1	0	0	1	0	2	3	0	0	44	0	9	0	0	17	0	0	0	0	0	0	0	0	0	32	112	121	0	0
New.ReferenceOTU107	0	0	0	0	0	0	0	0	0	1	0	0	0	0	0	0	0	0	0	0	0	0	0	0	0	0	0	0	0	0	0	0	0	0	0	0	0	144	94	0	0	208	1052	75	0	0	0	0	0
JQ269560.1.1335	0	0	0	0	0	0	0	0	0	0	0	0	9	0	0	0	0	0	0	0	0	0	0	0	0	0	0	0	0	0	0	0	0	0	0	0	0	0	0	0	0	0	2038	0	0	0	0	0	0
GQ884173.1.1469	0	0	0	0	0	1	0	1	0	0	0	0	0	0	0	0	0	0	0	0	0	0	0	0	0	0	0	0	0	0	1	0	0	0	1	0	0	0	1	0	1	0	0	0	0	0	0	0	0
FJ947065.1.1274	0	1	0	0	0	0	0	0	0	1	2	1	0	0	0	0	0	0	0	0	0	0	0	0	0	0	2	0	0	19	207	42	361	91	110	4	23	260	117	28	287	34	54	149	0	0	3	0	14
FJ913065.1.1309	123	12	18	1	1	66	0	0	0	39	2	4	4	198	0	0	0	0	0	0	0	0	0	0	0	0	0	0	0	3	0	0	1	1	12	1	1	19	1	1	19	0	6	130	0	0	9	7	0
KF077490.1.1364	0	0	0	0	43	52	0	0	0	56	0	74	0	0	0	0	0	0	0	0	0	0	0	0	0	0	0	0	0	0	0	0	0	0	0	0	0	0	0	0	0	0	0	0	0	0	0	0	0
FJ950694.1.1472	2	0	0	3	5290	687	3	0	4	704	5	37687	8	6	0	0	1	2	1	1	4	0	2	1	0	0	0	1	1	51	4	42	66	72	56	4	1	3	51	266	3	15	17	5	9	30	100	9	0
New.ReferenceOTU61	0	0	0	0	0	0	0	0	0	0	0	0	0	0	0	0	0	0	0	0	0	0	0	0	1	0	0	0	0	0	0	0	0	0	0	0	0	0	0	0	0	0	0	0	0	0	0	0	1
HK556269.1.1518	0	0	1	1	0	0	0	0	0	0	0	0	0	2	0	0	0	0	0	0	0	0	0	0	1	3	14	0	0	0	79	8	169	11	133	7	0	0	100	2	50	107	0	0	3	15	0	0	0
New.ReferenceOTU302	30	20	13	178	155	54	1336	50	146	615	303	2652	322	1259	13575	1277	1433	1355	2873	760	11617	8920	27593	460	253	1030	52	11233	16363	7	0	0	0	0	0	0	0	0	14	1	1	0	0	0	10	0	0	0	0
AY172733.1.1389	17	0	1	0	6	0	1	0	0	1	3	0	1	9	0	0	644	0	0	1	0	0	0	0	0	0	0	0	1456	3	0	0	0	2	0	0	0	0	0	0	0	0	0	0	0	0	36	0	0
M75060.1.1479	2613	1	802	626	8887	1573	253	19	137	1986	3202	1	3369	9926	0	0	2243	0	0	0	0	0	2	0	14	0	31	0	22	687	0	26	1	146	132	0	0	0	32	49	2	0	1	375	0	0	6	0	0
HM267665.1.1361	0	0	0	0	0	0	0	0	0	0	0	0	0	0	0	0	0	0	0	0	0	0	0	0	0	0	0	0	0	0	54	97	1	0	56	0	9	0	0	0	201	124	43	1	0	57	0	16	0
HM248444.1.1359	0	0	1	0	0	3	1	2	1	1	0	6	0	1	0	0	3	0	0	0	0	0	0	0	50	8	13	0	0	100	572	395	3754	1427	125	111	211	270	168	82	971	506	32	160	51	28	204	57	41
GQ077574.1.1361	0	0	0	0	0	0	0	0	0	15	1	0	0	37	0	0	0	0	0	0	0	0	0	0	0	0	1	0	0	14	0	67	0	15	173	0	0	173	0	10	0	0	48	142	0	0	0	46	16
GQ133124.1.1359	0	0	0	0	0	0	0	0	0	0	0	0	0	0	0	0	0	0	0	0	1	0	0	0	22	6	0	0	0	0	0	1	0	0	130	0	0	6	0	0	0	0	0	2	0	6	0	1	0
New.ReferenceOTU300	0	0	0	0	0	0	0	0	0	0	0	0	0	0	0	0	0	0	0	0	0	0	0	0	15	0	2	0	0	1	0	0	3	1	0	0	0	0	0	15	0	22	0	47	0	0	0	0	0
FJ976563.1.1391	1	0	0	0	0	0	0	0	0	0	0	0	0	0	0	0	0	0	2	0	0	0	0	0	0	0	47	0	0	0	0	0	108	73	0	0	34	1	111	22	50	0	0	59	0	29	162	3	32
GAYR01026355.62.1575	0	0	0	1	0	0	0	0	0	0	1	4	0	1	0	0	0	0	0	0	0	0	0	0	1	0	7	0	0	11	0	6	92	20	0	0	149	73	0	56	116	205	35	63	0	30	50	72	0
FJ937929.1.1393	20	0	4	0	0	0	0	0	0	222	397	0	0	4	0	0	0	0	0	0	0	0	0	0	0	0	2	0	0	7	81	0	0	0	106	0	0	52	0	1	303	0	7	162	12	0	0	0	5
FJ950584.1.1465	0	0	0	0	0	0	0	0	0	0	0	0	0	0	0	0	0	0	0	0	0	0	0	0	1	1	22	0	0	2	0	0	0	0	0	15	0	0	29	0	730	58	27	0	5	0	0	9	0
FJ900839.1.1396	0	0	0	0	0	0	0	0	0	0	0	0	0	1	0	0	0	0	0	0	0	0	0	0	1	1	0	0	0	2	0	0	0	9	0	6	0	0	24	4	69	43	10	63	0	0	4	6	13
FJ950690.1.1448	108	19	2	0	0	0	0	0	1	36	350	3	3	71	0	0	0	0	0	0	0	0	0	0	0	0	1	0	0	4	0	0	221	0	0	4	0	0	97	16	1	94	34	0	0	0	93	0	0
New.CleanUp.ReferenceOTU59259	0	1	0	0	0	0	0	0	0	2	2	0	0	3	0	0	0	0	0	0	0	0	0	0	0	0	0	0	0	0	0	0	0	0	0	0	0	0	115	0	0	1	2373	1064	0	0	0	0	0
New.ReferenceOTU437	0	0	1	1	1	1	3	2	1	2	0	0	0	0	0	0	0	2	0	0	0	1	1	1	0	0	5	0	0	131	100	835	297	409	259	165	175	3	1162	248	32	99	305	298	107	15	25	371	103
New.ReferenceOTU397	0	0	3	0	2	2	3	2	0	4	2	3	0	5	0	0	0	0	0	0	0	0	0	0	1	0	0	1	0	923	444	2076	617	685	1480	308	1114	124	2525	1576	170	739	701	674	102	0	0	191	569
New.ReferenceOTU538	0	0	0	0	0	0	0	0	0	0	1	0	2	1	0	0	0	0	0	0	0	0	0	0	0	0	0	0	0	0	0	0	0	0	0	0	0	1	1	0	213	36	6930	1808	0	0	0	0	0
New.ReferenceOTU551	0	0	0	0	0	0	0	0	0	0	0	0	0	0	0	0	0	0	0	1	0	0	0	0	0	0	0	0	0	3	21	28	0	0	101	6	0	0	14	29	0	19	190	125	5	4	6	12	3
New.CleanUp.ReferenceOTU77282	0	0	0	0	0	0	0	0	0	0	0	0	0	0	0	0	0	0	0	0	0	0	0	0	0	0	0	1	0	10	0	16	0	4	7	25	47	10	34	68	0	0	4	0	13	0	0	13	51
New.CleanUp.ReferenceOTU7083	0	0	0	0	0	1	0	0	0	0	0	0	0	0	0	0	0	0	0	0	0	0	0	0	0	0	0	0	0	7	0	15	0	0	7	0	0	0	2	6	0	14	12	0	4	0	0	0	1
New.ReferenceOTU316	0	0	1	0	0	0	1	2	0	0	0	0	0	0	0	0	0	0	0	0	0	0	0	0	0	0	0	0	0	181	58	484	152	196	202	71	302	0	743	207	0	70	104	74	52	0	0	17	157
New.ReferenceOTU212	3	4	5	3	10	11	15	5	4	22	21	19	3	10	13	5	2	16	12	20	12	20	18	9	50	260	380	15	9	247	1753	529	2129	2328	3998	955	1036	615	4304	7542	653	3224	3258	51	747	91	183	3252	1067
New.ReferenceOTU322	0	0	0	0	0	0	0	0	0	0	0	0	0	0	0	0	0	0	0	0	0	0	0	0	0	0	0	0	0	2	0	0	0	0	0	0	1	0	1	9	0	0	0	0	0	0	1	1	0
EU381705.1.1402	1	3	1	1	0	0	2	1	0	0	0	1	0	1	0	0	0	0	0	0	0	0	0	0	2	2	2	0	0	308	522	2294	689	442	922	278	332	43	48	629	60	360	0	1036	67	0	0	129	122
New.ReferenceOTU255	1	0	2	3	0	2	2	1	0	3	2	0	0	2	0	0	0	0	0	0	0	0	0	0	0	0	3	0	0	185	220	1451	349	280	661	127	144	30	3	508	42	310	1	776	12	0	0	77	35
New.ReferenceOTU392	0	0	0	0	0	1	3	0	0	0	0	0	0	0	0	0	0	0	1	0	0	0	0	0	0	1	1	0	0	166	592	450	656	362	1075	132	445	0	27	45	141	0	0	0	20	0	0	136	23
DQ057362.1.1359	0	0	1	0	0	0	0	2	0	0	0	3	0	0	0	0	0	0	0	0	0	0	0	0	0	0	0	0	0	19	7	0	1	0	113	131	166	191	0	310	0	123	58	0	2	0	0	0	0
JQ183324.1.1323	0	0	0	0	1	0	0	1	0	0	0	0	0	0	0	0	0	1	0	0	0	0	0	0	0	0	0	0	0	50	62	377	0	0	0	1	0	0	14	34	0	0	36	55	0	0	45	0	0
HW066297.1.1509	0	0	1	0	0	1	0	0	0	0	0	0	0	0	0	0	0	1	0	0	0	0	0	0	0	0	1	0	0	0	1	109	44	162	49	0	194	0	53	74	0	0	192	53	4	0	0	11	0
GQ451187.1.1533	0	0	0	0	1	0	0	0	0	0	0	0	0	0	0	0	0	0	0	0	0	0	0	0	0	0	0	0	0	5	226	94	0	194	0	1	0	0	0	30	0	69	75	0	6	0	0	12	44
JF089497.1.1303	0	0	0	0	0	0	1	0	0	0	0	0	0	0	0	0	0	0	0	0	0	0	0	0	0	0	1	0	0	26	0	145	0	0	0	39	0	93	71	60	0	0	1	0	6	0	0	2	34
New.ReferenceOTU503	0	0	0	0	0	0	0	0	0	0	0	0	0	1	0	0	0	0	0	0	0	0	0	0	0	0	1	0	0	18	12	107	0	0	107	12	20	0	0	19	0	4	0	0	0	0	0	0	0
JQ084612.1.1488	0	0	0	0	0	0	0	0	0	0	0	0	0	0	0	0	0	0	0	0	0	0	0	0	0	0	0	0	0	43	0	325	0	9	26	1	0	0	0	15	0	0	0	0	0	0	0	0	16
New.ReferenceOTU644	0	0	0	0	0	0	0	0	0	0	0	1	0	0	0	0	0	0	0	0	0	0	0	0	0	0	0	0	0	0	0	0	0	0	0	0	0	3	0	0	0	0	0	22	0	0	0	0	0
New.ReferenceOTU382	0	0	0	0	0	0	0	0	0	0	0	0	0	0	0	0	0	0	0	0	0	0	0	0	0	0	0	0	0	0	199	0	0	0	0	0	0	0	0	90	0	0	0	0	0	0	0	0	0
New.CleanUp.ReferenceOTU21901	0	0	0	0	0	0	0	0	0	0	0	0	0	0	0	0	0	0	0	0	0	0	0	0	0	0	0	0	0	23	0	172	0	5	22	0	0	0	0	1	0	0	0	0	0	0	0	0	4
JX218352.1.1552	0	0	0	0	0	0	0	0	0	1	0	0	1	0	0	0	0	0	0	0	0	0	0	0	0	0	0	0	0	29	55	0	0	0	0	7	0	0	82	0	0	0	0	0	3	11	0	0	0
New.CleanUp.ReferenceOTU59267	0	0	0	0	0	0	0	0	0	0	0	0	0	0	0	0	0	0	0	0	0	0	0	0	0	0	0	0	0	12	0	0	0	0	0	7	0	0	26	15	0	0	0	0	0	0	0	0	0
New.ReferenceOTU263	0	0	0	0	1	0	4	0	0	3	1	3	0	3	0	0	1	3	0	1	0	0	1	0	17	117	91	1	2	0	0	0	0	0	2	248	77	0	572	2099	0	325	0	587	645	181	94	479	155
L08054.1.1467	24	56	12	46	1212	57	990	105	53	326	163	776	104	318	2134	984	978	322	937	86	3040	7123	4209	61	76	514	15	638	14067	8	0	0	0	0	1	0	0	0	0	16	1	0	0	0	0	0	0	0	0
New.ReferenceOTU93	0	0	0	0	0	0	0	0	0	0	0	0	0	0	0	0	0	0	0	0	0	0	0	0	0	0	0	0	0	0	0	0	0	0	0	0	0	0	0	0	0	0	0	0	0	0	0	0	0
JN935880.1.2291	0	0	0	0	0	0	0	0	0	0	0	0	0	0	0	0	0	0	0	0	0	0	0	0	0	0	0	0	0	0	0	0	0	0	0	0	0	0	0	0	0	0	0	0	0	0	0	1	0
[truncated: 97 more columns]
