# Supplementary material for: Distinct microbiotas of anatomical gut regions display idiosyncratic seasonal variation in an avian folivore
Source: Anim Microbiome. 2019 Feb 5;1:2. doi: 10.1186/s42523-019-0002-6 (PMC7803122; doi:10.1186/s42523-019-0002-6)
Supplement: Supplementary file 3 — Taxonomy and distribution of CSS-normalized and Log2-transformed OTU counts among gut regions and individual samples. (XLSX 491 kb) [file 42523_2019_2_MOESM3_ESM.xlsx]

## Sheet: WY_Centrocercus_CSS_Log2.txt
OTU ID	Original isolation source	Kingdom	Phylum	Relative Abundance	Class	Order	Family	Relative Abundance	Genus	Relative Abundance	Species	Total count CSS+Log2	Relative Abundance	Number of gut regions	KW Test-Statistic	P	FDR P	Bonferroni P	Crop mean	Ventriculus mean	Cecum mean	Duodenum mean	Colon mean	550cr	551cr	552cr	553cr	554cr	555cr	556cr	557cr	563cr	564cr	565cr	566cr	569cr	570cr	582cr	583cr	584cr	585cr	586cr	587cr	588cr	589cr	590cr	591cr	592cr	593cr
JF980498.1.1419	swine manure inoculated digester	Archaea	Euryarchaeota	0.00580296	Thermoplasmata	Thermoplasmatales	[Thermoplasmatales]	0.00580296	[Methanogranum]	0.00437903	unclassified [Methanogranum]	395.68	0.00292853	5	39.6646	5.07782e-08	1.08374e-07	2.34087e-05	0.504138	4.451	4.10333	1.95036	2.49357	0	0	3.61	0	0	0	3.71	3.69	0	3.61	0	0	0	0	0	0	0	0	0	0	0	0	0	0	0	0
New.CleanUp.ReferenceOTU16129		Archaea	Euryarchaeota		Thermoplasmata	Thermoplasmatales	[Thermoplasmatales]		[Methanogranum]		unclassified [Methanogranum]	195.98	0.0014505	5	26.5958	2.39923e-05	3.86729e-05	0.0110604	0.124483	2.24667	2.33567	0.800357	1.16036	0	0	0	0	0	0	0	0	0	3.61	0	0	0	0	0	0	0	0	0	0	0	0	0	0	0	0
AB541681.1.1400	cattle manure compost	Archaea	Euryarchaeota		Thermoplasmata	Thermoplasmatales	[Thermoplasmatales]		unclassified [Thermoplasmatales]	0.00142393	unclassified [Thermoplasmatales]	13.94	0.000103174	3	5.80534	0.214165	0.236763	1	0	0.278	0.124	0	0.0671429	0	0	0	0	0	0	0	0	0	0	0	0	0	0	0	0	0	0	0	0	0	0	0	0	0	0
GQ339877.1.1256	gut archaea	Archaea	Euryarchaeota		Thermoplasmata	Thermoplasmatales	[Thermoplasmatales]		unclassified [Thermoplasmatales]		unclassified [Thermoplasmatales]	178.45	0.00132076	5	42.7146	1.18596e-08	2.69324e-08	5.46728e-06	0.127241	1.95	2.484	0.42	1.07071	0	0	0	0	0	0	0	3.69	0	0	0	0	0	0	0	0	0	0	0	0	0	0	0	0	0	0
New.ReferenceOTU128		Bacteria	Actinobacteria	0.107493	Actinobacteria	Actinomycetales	Actinomycetaceae	0.0173389	Actinomyces	0.013553	unclassified Actinomyces	248.35	0.0018381	5	12.8982	0.0117838	0.014924	1	1.67379	0.292667	0.506	0.821786	5.45857	0	0	0	0	0	0	0	0	0	0	0	0	0	0	5.64	1.8	4.26	4.51	0	5.39	0	0	5.06	4.89	7.24	0
New.ReferenceOTU297		Bacteria	Actinobacteria		Actinobacteria	Actinomycetales	Actinomycetaceae		Actinomyces		unclassified Actinomyces	195.68	0.00144828	5	38.7199	7.95904e-08	1.66778e-07	3.66912e-05	0.295517	1.687	2.57167	1.07964	1.04	0	0	0	0	0	0	0	0	4.93	0	3.64	0	0	0	0	0	0	0	0	0	0	0	0	0	0	0
New.ReferenceOTU326		Bacteria	Actinobacteria		Actinobacteria	Actinomycetales	Actinomycetaceae		Actinomyces		unclassified Actinomyces	239.57	0.00177312	5	58.6293	5.62936e-12	2.6754e-11	2.59513e-09	0.192414	1.645	3.79867	1.05	1.47429	0	0	0	0	0	5.58	0	0	0	0	0	0	0	0	0	0	0	0	0	0	0	0	0	0	0	0
New.ReferenceOTU60		Bacteria	Actinobacteria		Actinobacteria	Actinomycetales	Actinomycetaceae		Actinomyces		unclassified Actinomyces	1147.57	0.00849347	5	61.1667	1.6492e-12	9.05095e-12	7.6028e-10	3.83552	9.477	9.849	7.52393	8.78179	0	5.78	4.55	3.82	6.28	6.57	6.2	5.92	0	6.51	4.58	4.7	5.32	4.83	0	0	0	5.48	5.51	4.42	0	4.6	0	0	4.39	4.8
JX104051.1.1392	human vaginal swab	Bacteria	Actinobacteria		Actinobacteria	Actinomycetales	Actinomycetaceae		unclassified Actinomycetaceae	0.000965791	unclassified Actinomycetaceae	130.49	0.000965791	5	27.7828	1.38032e-05	2.26451e-05	0.00636326	0.714483	0.149333	0.203667	0.2925	3.24964	0	0	0	0	0	0	0	0	0	3.61	0	0	0	0	0	0	0	6.05	0	0	6.32	0	0	0	0	0
DQ797924.1.1272	human feces	Bacteria	Actinobacteria		Actinobacteria	Actinomycetales	Actinomycetaceae		Varibaculum	0.00282018	unclassified Varibaculum	75.96	0.0005622	5	12.8425	0.0120715	0.0151633	1	0.253793	0.184	0.0546667	0.0364286	2.15786	0	0	0	0	0	0	0	0	0	3.61	0	3.75	0	0	0	0	0	0	0	0	0	0	0	0	0	0
HM296939.1.1357	human popliteal fossa	Bacteria	Actinobacteria		Actinobacteria	Actinomycetales	Actinomycetaceae		Varibaculum		unclassified Varibaculum	208.89	0.00154605	5	13.3909	0.00951569	0.0122193	1	1.67897	0.657333	0.460333	0.6175	3.90643	0	0	0	0	0	0	0	0	0	3.61	3.64	0	5.32	4.83	4.67	0	0	0	4.54	4.42	4.77	0	5.06	0	0	5.2
New.ReferenceOTU299		Bacteria	Actinobacteria		Actinobacteria	Actinomycetales	Actinomycetaceae		Varibaculum		unclassified Varibaculum	96.19	0.000711927	5	8.82344	0.0656675	0.0770298	1	0.829655	0.177	0.119667	0.0575	2.20071	0	0	0	0	0	0	0	0	0	3.61	3.64	0	0	0	4.67	0	4.26	0	0	4.42	0	0	0	0	3.46	0
GALO01006444.16.1472	Apis mellifera carnica	Bacteria	Actinobacteria		Actinobacteria	Bifidobacteriales	Bifidobacteriaceae	0.0169371	Bifidobacterium	0.0162339	unclassified Bifidobacterium	700.45	0.00518421	5	31.3856	2.55403e-06	4.49391e-06	0.00117741	1.45276	5.93267	6.073	4.71607	5.93214	0	3.86	0	3.82	5.56	0	6.2	3.69	0	3.61	0	5.67	0	0	0	0	0	0	0	0	4.77	0	0	0	4.95	0
JC049186.13.1273		Bacteria	Actinobacteria		Actinobacteria	Bifidobacteriales	Bifidobacteriaceae		Bifidobacterium		unclassified Bifidobacterium	751.44	0.0055616	5	48.4593	7.57028e-10	2.06503e-09	3.4899e-07	1.80483	6.17067	6.71933	4.28357	6.87357	0	3.86	0	3.82	0	4.06	3.71	6.59	0	0	0	5.27	0	4.83	0	0	0	0	0	0	0	0	0	0	6.34	0
JGYU01000002.2057.3587	Piglet feces	Bacteria	Actinobacteria		Actinobacteria	Bifidobacteriales	Bifidobacteriaceae		Bifidobacterium		unclassified Bifidobacterium	395.64	0.00292823	5	35.9957	2.89966e-07	5.59307e-07	0.000133674	0.434138	3.181	3.906	2.61857	3.46857	0	3.86	0	0	4.03	0	0	0	0	0	0	4.7	0	0	0	0	0	0	0	0	0	0	0	0	0	0
KP718952.1.1507	feces of common marmoset	Bacteria	Actinobacteria		Actinobacteria	Bifidobacteriales	Bifidobacteriaceae		Bifidobacterium		unclassified Bifidobacterium	63.41	0.000469314	5	3.8496	0.426743	0.447111	1	0.447586	0.753333	0.281333	0.411071	0.281429	0	0	0	0	0	0	0	0	0	3.61	0	4.7	0	0	4.67	0	0	0	0	0	0	0	0	0	0	0
New.ReferenceOTU615		Bacteria	Actinobacteria		Actinobacteria	Bifidobacteriales	Bifidobacteriaceae		Bifidobacterium		unclassified Bifidobacterium	282.45	0.00209049	5	24.4738	6.41742e-05	0.00010097	0.0295843	0.458966	1.97367	3.228	1.66607	2.37286	0	0	0	0	4.03	0	4.65	4.63	0	0	0	0	0	0	0	0	0	0	0	0	0	0	0	0	0	0
New.ReferenceOTU184		Bacteria	Actinobacteria		Actinobacteria	Bifidobacteriales	Bifidobacteriaceae		unclassified Bifidobacteriaceae	0.000703268	unclassified Bifidobacteriaceae	95.02	0.000703268	4	10.1811	0.0374848	0.0448845	1	0.333103	0.205667	0.143333	0	2.67464	0	0	0	0	0	0	0	0	0	0	0	0	0	0	0	0	0	0	0	0	0	4.6	5.06	0	0	0
CP001809.619083.620590	goat caseous lymphedenitis abscess	Bacteria	Actinobacteria		Actinobacteria	Corynebacteriales	Corynebacteriaceae	0.00498852	Corynebacterium	0.000479528	unclassified Corynebacterium	64.79	0.000479528	5	6.78063	0.147945	0.166755	1	0.12931	0.471	0.0713333	0.488571	1.11036	0	0	0	0	0	0	0	0	0	0	0	3.75	0	0	0	0	0	0	0	0	0	0	0	0	0	0
FM873933.1.1469	mattress dust	Bacteria	Actinobacteria		Actinobacteria	Corynebacteriales	Corynebacteriaceae		Corynebacterium 1	0.004509	unclassified Corynebacterium 1	301.89	0.00223437	5	7.14393	0.128475	0.14552	1	2.6531	1.895	1.01767	1.9325	2.98071	0	0	0	0	0	0	0	0	4.93	0	3.64	3.75	4.75	3.88	4.67	0	0	6.05	5.51	6.95	6.32	5.57	0	0	4.39	3.31
GQ006332.1.1341	human skin, gluteal crease	Bacteria	Actinobacteria		Actinobacteria	Corynebacteriales	Corynebacteriaceae		Corynebacterium 1		unclassified Corynebacterium 1	307.33	0.00227463	3	65.1812	2.35662e-13	1.70229e-12	1.0864e-10	0	4.15967	0	3.98179	2.5375	0	0	0	0	0	0	0	0	0	0	0	0	0	0	0	0	0	0	0	0	0	0	0	0	0	0
HM297893.1.1347	human skin, popliteal fossa	Bacteria	Actinobacteria		Actinobacteria	Micrococcales	Intrasporangiaceae	0.00113691	unclassified Intrasporangiaceae	0.00113691	unclassified Intrasporangiaceae	153.61	0.00113691	5	21.1272	0.000298801	0.000441498	0.137747	0.899655	2.253	0.0316667	1.24143	0.865	0	0	3.61	0	0	0	0	0	0	0	5.15	7.24	3.81	2.97	0	0	0	0	0	0	0	0	0	0	0	3.31
FJ907957.1.1453	soil	Bacteria	Actinobacteria		Actinobacteria	Micrococcales	Micrococcaceae	0.00685187	Kocuria	0.00252538	unclassified Kocuria	135.29	0.00100132	4	22.3667	0.000169392	0.000252718	0.0780899	1.09138	1.84333	0	1.39179	0.334643	0	0	3.61	0	0	4.06	0	0	0	8.45	0	3.75	0	7.24	0	0	0	0	4.54	0	0	0	0	0	0	0
JF004776.1.1355	human skin, popliteal fossa	Bacteria	Actinobacteria		Actinobacteria	Micrococcales	Micrococcaceae		Kocuria		unclassified Kocuria	205.92	0.00152407	4	36.7075	2.06938e-07	4.07686e-07	9.53985e-05	0.799655	3.22233	0	1.52071	1.55286	0	0	0	4.77	4.99	0	0	0	0	0	0	6.66	0	0	0	0	0	0	0	0	0	0	0	0	3.46	3.31
FJ984533.1.1460	lake water	Bacteria	Actinobacteria		Actinobacteria	Micrococcales	Micrococcaceae		Micrococcus	0.00356349	unclassified Micrococcus	481.47	0.00356349	5	58.8985	4.94221e-12	2.39827e-11	2.27836e-09	1.92241	5.592	0.0256667	5.53821	3.64714	0	0	4.55	4.77	0	0	0	0	0	5.52	6.35	5.27	7.03	8.42	0	0	0	4.51	0	0	0	0	0	0	3.46	0
FM213392.1.1485	soil	Bacteria	Actinobacteria		Actinobacteria	Micrococcales	Micrococcaceae		Pseudarthrobacter	0.000762996	unclassified Pseudarthrobacter	103.09	0.000762996	5	9.63225	0.0470996	0.0556741	1	1.53172	0.513	0.019	0.630714	0.894643	0	3.86	4.55	4.77	0	0	0	3.69	0	3.61	7.85	3.75	8.46	3.88	0	0	0	0	0	0	0	0	0	0	0	0
HQ397529.1.1479	soil	Bacteria	Actinobacteria		Actinobacteria	Micromonosporales	Micromonosporaceae	0.000590029	Actinoplanes	0.000590029	unclassified Actinoplanes	79.72	0.000590029	3	18.811	0.000856046	0.00120316	0.394637	1.8231	0.192	0	0	0.753214	7.39	7.93	7.2	0	0	5.01	0	4.63	0	0	6.71	8.6	0	5.4	0	0	0	0	0	0	0	0	0	0	0	0
New.ReferenceOTU113		Bacteria	Actinobacteria		Coriobacteriia	Coriobacteriales	Coriobacteriaceae	0.0596498	Atopobium	0.00308122	unclassified Atopobium	205.33	0.0015197	5	72.4289	6.96585e-15	9.44487e-14	3.21126e-12	0.164483	1.05433	4.34767	0.337143	1.03786	0	0	0	0	0	0	0	0	0	0	0	0	0	0	0	0	0	0	0	0	4.77	0	0	0	0	0
New.ReferenceOTU247		Bacteria	Actinobacteria		Coriobacteriia	Coriobacteriales	Coriobacteriaceae		Atopobium		unclassified Atopobium	143.47	0.00106186	5	18.177	0.00113957	0.00159195	0.525343	0.472069	0.839	1.63833	0.795	1.18571	0	0	0	0	0	0	0	0	0	0	0	0	0	0	0	0	0	0	0	0	0	0	0	0	3.46	4.24
New.ReferenceOTU32		Bacteria	Actinobacteria		Coriobacteriia	Coriobacteriales	Coriobacteriaceae		Atopobium		unclassified Atopobium	67.51	0.000499659	5	18.8389	0.000845325	0.00119173	0.389695	0.11931	0.0423333	0.171	0.0475	2.01143	0	0	0	0	0	0	0	0	0	0	0	0	0	0	0	0	0	0	0	0	0	0	0	0	3.46	0
New.ReferenceOTU249		Bacteria	Actinobacteria		Coriobacteriia	Coriobacteriales	Coriobacteriaceae		Collinsella	0.00137197	unclassified Collinsella	185.37	0.00137197	4	27.9905	1.25284e-05	2.06272e-05	0.00577561	0	1.68067	2.509	0.449643	1.68179	0	0	0	0	0	0	0	0	0	0	0	0	0	0	0	0	0	0	0	0	0	0	0	0	0	0
EU459919.1.1365	Prevost's squirrel feces	Bacteria	Actinobacteria		Coriobacteriia	Coriobacteriales	Coriobacteriaceae		Enterorhabdus	0.00301831	unclassified Enterorhabdus	315.31	0.00233369	5	59.8232	3.15999e-12	1.6368e-11	1.45676e-09	0.124483	2.51667	4.163	1.04679	2.92857	0	0	0	0	0	0	0	0	0	3.61	0	0	0	0	0	0	0	0	0	0	0	0	0	0	0	0
New.CleanUp.ReferenceOTU46230		Bacteria	Actinobacteria		Coriobacteriia	Coriobacteriales	Coriobacteriaceae		Enterorhabdus		unclassified Enterorhabdus	92.5	0.000684617	5	4.03449	0.401358	0.426327	1	0.411034	0.532333	1.08667	0.62	0.523214	3.69	0	0	0	0	0	0	3.69	0	0	0	0	0	0	0	0	0	0	4.54	0	0	0	0	0	0	0
JF031840.1.1338	human skin, popliteal fossa	Bacteria	Actinobacteria		Coriobacteriia	Coriobacteriales	Coriobacteriaceae		Olsenella	0.0182208	unclassified Olsenella	1242.63	0.00919703	5	54.5727	3.99273e-11	1.44933e-10	1.84065e-08	4.38862	9.65667	10.399	8.05821	10.2879	0	0	4.55	4.77	6.96	5.01	8.35	7.9	0	4.55	0	0	0	0	4.67	0	0	4.51	5.51	6.37	4.77	7.36	6.61	6.44	8.61	9.12
LN998071.1.1478	human feces	Bacteria	Actinobacteria		Coriobacteriia	Coriobacteriales	Coriobacteriaceae		Olsenella		unclassified Olsenella	1219.22	0.00902377	5	69.796	2.5065e-14	2.6872e-13	1.1555e-11	4.47069	9.843	10.3383	7.86643	9.42393	3.69	0	0	4.77	5.97	4.06	7.69	7.58	0	5.52	4.58	6.47	3.81	4.43	6.21	0	0	4.51	6.08	6.37	5.75	6.15	0	4.89	8.23	8.65
New.ReferenceOTU563		Bacteria	Actinobacteria		Coriobacteriia	Coriobacteriales	Coriobacteriaceae		Slackia	0.0022115	unclassified Slackia	298.8	0.0022115	5	30.529	3.81899e-06	6.61863e-06	0.00176055	0.71069	2.404	3.78433	1.43893	1.86607	0	0	0	3.82	0	0	4.65	0	0	0	0	0	0	0	0	0	0	0	0	0	0	0	0	0	4.39	4.24
AM404803.1.1432	human feces	Bacteria	Actinobacteria		Coriobacteriia	Coriobacteriales	Coriobacteriaceae		unclassified Coriobacteriaceae	0.031746	unclassified Coriobacteriaceae	1126.58	0.00833811	5	68.0972	5.72204e-14	5.38339e-13	2.63786e-11	4.04483	8.95733	9.68533	7.40464	8.66679	3.69	3.86	3.61	0	4.03	4.06	7.92	7.17	4.93	4.55	4.58	4.7	4.75	5.4	0	0	5.8	4.51	0	4.42	4.77	0	0	5.86	5.67	6.63
EU009849.1.1430	turkey cecum	Bacteria	Actinobacteria		Coriobacteriia	Coriobacteriales	Coriobacteriaceae		unclassified Coriobacteriaceae		unclassified Coriobacteriaceae	354.71	0.0026253	5	44.0928	6.13727e-09	1.46595e-08	2.82928e-06	0.616552	2.59933	4.71967	1.31214	2.87571	0	0	0	0	0	4.06	3.71	0	0	0	0	0	0	0	0	0	0	0	0	0	0	4.6	0	0	0	5.51
New.CleanUp.ReferenceOTU4915		Bacteria	Actinobacteria		Coriobacteriia	Coriobacteriales	Coriobacteriaceae		unclassified Coriobacteriaceae		unclassified Coriobacteriaceae	192.23	0.00142274	4	85.3253	1.29406e-17	4.58892e-16	5.9656e-15	0	0.654667	4.196	0.238571	1.42964	0	0	0	0	0	0	0	0	0	0	0	0	0	0	0	0	0	0	0	0	0	0	0	0	0	0
New.ReferenceOTU175		Bacteria	Actinobacteria		Coriobacteriia	Coriobacteriales	Coriobacteriaceae		unclassified Coriobacteriaceae		unclassified Coriobacteriaceae	1251.28	0.00926105	5	59.0415	4.61209e-12	2.26189e-11	2.12618e-09	4.12517	9.84467	10.7333	8.00929	10.3589	4.63	5.38	5.12	6.32	7.41	7.3	9.59	9.16	4.93	0	6.13	6.83	6.04	3.88	0	0	0	0	0	5.96	0	6.15	0	0	5.93	7.41
New.ReferenceOTU290		Bacteria	Actinobacteria		Coriobacteriia	Coriobacteriales	Coriobacteriaceae		unclassified Coriobacteriaceae		unclassified Coriobacteriaceae	348.65	0.00258045	5	53.4269	6.9373e-11	2.40458e-10	3.19809e-08	0.518621	3.11867	4.583	0.962857	2.7	0	0	0	0	4.03	0	3.71	3.69	0	3.61	0	0	0	0	0	0	0	0	0	0	0	0	0	0	0	0
New.ReferenceOTU353		Bacteria	Actinobacteria		Coriobacteriia	Coriobacteriales	Coriobacteriaceae		unclassified Coriobacteriaceae		unclassified Coriobacteriaceae	176.73	0.00130802	4	82.0896	6.28324e-17	1.70387e-15	2.89657e-14	0	0.651	3.882	0.188214	1.26679	0	0	0	0	0	0	0	0	0	0	0	0	0	0	0	0	0	0	0	0	0	0	0	0	0	0
New.ReferenceOTU378		Bacteria	Actinobacteria		Coriobacteriia	Coriobacteriales	Coriobacteriaceae		unclassified Coriobacteriaceae		unclassified Coriobacteriaceae	253.62	0.00187711	5	59.686	3.37686e-12	1.69464e-11	1.55673e-09	0.114138	2.07467	4.17233	0.546071	1.70036	0	0	0	0	0	0	0	0	0	0	0	0	0	0	0	0	0	0	0	0	0	0	0	0	0	3.31
New.ReferenceOTU400		Bacteria	Actinobacteria		Coriobacteriia	Coriobacteriales	Coriobacteriaceae		unclassified Coriobacteriaceae		unclassified Coriobacteriaceae	89.46	0.000662117	4	28.556	9.62056e-06	1.59535e-05	0.00443508	0.277931	0	0.0246667	0.0475	2.83321	0	0	0	0	0	0	0	0	0	0	0	0	0	0	0	0	0	0	0	0	0	4.6	0	0	3.46	0
New.ReferenceOTU468		Bacteria	Actinobacteria		Coriobacteriia	Coriobacteriales	Coriobacteriaceae		unclassified Coriobacteriaceae		unclassified Coriobacteriaceae	256.22	0.00189635	5	76.9944	7.54141e-16	1.39064e-14	3.47659e-13	0.293103	1.156	5.04	0.388571	1.82	0	0	0	0	0	0	0	0	0	0	0	0	0	0	0	0	4.26	0	0	0	0	0	0	0	0	4.24
New.ReferenceOTU626		Bacteria	Actinobacteria		Coriobacteriia	Coriobacteriales	Coriobacteriaceae		unclassified Coriobacteriaceae		unclassified Coriobacteriaceae	239.79	0.00177475	5	39.8867	4.56843e-08	9.84134e-08	2.10605e-05	0.127931	2.05733	3.15267	1.25179	1.5975	0	0	0	0	0	0	3.71	0	0	0	0	0	0	0	0	0	0	0	0	0	0	0	0	0	0	0
AB910339.1.1489	Chicken caecum	Bacteria	Bacteroidetes	0.152248	Bacteroidia	Bacteroidales	Bacteroidaceae	0.0814413	Bacteroides	0.0814413	unclassified Bacteroides	1327.68	0.00982651	5	69.54	2.83861e-14	2.84478e-13	1.3086e-11	4.88621	10.2867	11.733	9.36607	9.39786	3.69	0	3.61	6.06	6.76	6.57	8.12	8.53	4.93	3.61	3.64	5.67	0	4.43	5.64	0	0	6.46	5.51	5.96	4.77	6.87	5.06	0	9.28	10.1
EU009767.1.1451	turkey cecum	Bacteria	Bacteroidetes		Bacteroidia	Bacteroidales	Bacteroidaceae		Bacteroides		unclassified Bacteroides	1275.45	0.00943994	5	60.6395	2.12872e-12	1.15452e-11	9.81341e-10	5.59	9.572	10.8733	8.90286	8.95357	5.6	3.86	3.61	5.75	4.99	5.99	4.65	5.6	4.93	4.55	3.64	5.27	4.75	5.8	7.42	0	0	6.05	5.51	8.52	6.73	6.55	5.06	4.89	8.85	9.35
EU009815.1.1453	turkey cecum	Bacteria	Bacteroidetes		Bacteroidia	Bacteroidales	Bacteroidaceae		Bacteroides		unclassified Bacteroides	403.39	0.00298559	5	37.6767	1.30649e-07	2.63009e-07	6.0229e-05	0.158621	3.71433	4.476	1.92964	3.5375	0	0	0	0	0	0	0	0	0	0	0	0	0	0	0	0	0	0	0	0	0	4.6	0	0	0	0
EU009828.1.1450	turkey cecum	Bacteria	Bacteroidetes		Bacteroidia	Bacteroidales	Bacteroidaceae		Bacteroides		unclassified Bacteroides	474.34	0.00351071	5	56.0969	1.91358e-11	7.73824e-11	8.82159e-09	0.693103	3.92833	5.52633	3.15643	2.93643	0	0	0	0	0	0	3.71	0	0	0	0	0	0	0	0	0	0	4.51	0	0	0	0	5.06	0	0	3.31
EU009829.1.1452	turkey cecum	Bacteria	Bacteroidetes		Bacteroidia	Bacteroidales	Bacteroidaceae		Bacteroides		unclassified Bacteroides	394.71	0.00292135	5	56.2855	1.74695e-11	7.19058e-11	8.05345e-09	0.405172	3.01867	4.72967	2.65107	2.72429	0	0	0	0	0	0	0	0	4.93	0	0	0	0	0	0	0	0	0	0	0	0	0	0	0	0	3.31
New.CleanUp.ReferenceOTU11635		Bacteria	Bacteroidetes		Bacteroidia	Bacteroidales	Bacteroidaceae		Bacteroides		unclassified Bacteroides	233.16	0.00172568	4	53.7304	5.99304e-11	2.09302e-10	2.76279e-08	0	2.127	3.07733	1.21071	1.54036	0	0	0	0	0	0	0	0	0	0	0	0	0	0	0	0	0	0	0	0	0	0	0	0	0	0
New.CleanUp.ReferenceOTU20258		Bacteria	Bacteroidetes		Bacteroidia	Bacteroidales	Bacteroidaceae		Bacteroides		unclassified Bacteroides	70.8	0.000524009	5	2.82342	0.587797	0.60083	1	0.411724	0.876333	0.0836667	0.792143	0.281429	0	0	0	0	0	0	0	0	0	4.55	3.64	3.75	0	0	0	0	0	0	0	0	0	0	0	0	0	0
New.CleanUp.ReferenceOTU21774		Bacteria	Bacteroidetes		Bacteroidia	Bacteroidales	Bacteroidaceae		Bacteroides		unclassified Bacteroides	60.61	0.00044859	4	9.00165	0.0610582	0.0718057	1	0	0.916333	0.0286667	0.765357	0.386786	0	0	0	0	0	0	0	0	0	0	0	0	0	0	0	0	0	0	0	0	0	0	0	0	0	0
New.CleanUp.ReferenceOTU68873		Bacteria	Bacteroidetes		Bacteroidia	Bacteroidales	Bacteroidaceae		Bacteroides		unclassified Bacteroides	150.24	0.00111197	4	91.548	6.17454e-19	4.74411e-17	2.84647e-16	0	0.448	3.75367	0.0928571	0.771071	0	0	0	0	0	0	0	0	0	0	0	0	0	0	0	0	0	0	0	0	0	0	0	0	0	0
New.ReferenceOTU103		Bacteria	Bacteroidetes		Bacteroidia	Bacteroidales	Bacteroidaceae		Bacteroides		unclassified Bacteroides	274.65	0.00203276	5	53.0967	8.13384e-11	2.73701e-10	3.7497e-08	0.172069	2.145	4.01333	0.958571	2.07393	0	0	0	0	4.99	0	0	0	0	0	0	0	0	0	0	0	0	0	0	0	0	0	0	0	0	0
New.ReferenceOTU120		Bacteria	Bacteroidetes		Bacteroidia	Bacteroidales	Bacteroidaceae		Bacteroides		unclassified Bacteroides	305.18	0.00225872	5	81.9013	6.88804e-17	1.7641e-15	3.17539e-14	0.448621	1.351	6.12167	0.6	1.82821	0	0	0	0	0	0	0	0	0	0	0	0	0	0	0	0	4.26	4.51	0	0	0	0	0	0	0	4.24
New.ReferenceOTU13		Bacteria	Bacteroidetes		Bacteroidia	Bacteroidales	Bacteroidaceae		Bacteroides		unclassified Bacteroides	58.45	0.000432604	5	3.20945	0.523406	0.543447	1	0.815517	0.312	0.203667	0.32	0.370357	0	0	0	0	0	0	0	0	4.93	3.61	4.58	3.75	3.81	2.97	0	0	0	0	0	0	0	0	0	0	0	0
New.ReferenceOTU14		Bacteria	Bacteroidetes		Bacteroidia	Bacteroidales	Bacteroidaceae		Bacteroides		unclassified Bacteroides	198.63	0.00147011	5	63.1647	6.26515e-13	4.06794e-12	2.88824e-10	0.314483	1.08167	3.59033	0.3125	1.45	0	0	0	0	0	0	0	0	0	0	0	0	0	0	0	0	0	0	0	0	0	0	0	0	0	0
New.ReferenceOTU166		Bacteria	Bacteroidetes		Bacteroidia	Bacteroidales	Bacteroidaceae		Bacteroides		unclassified Bacteroides	298.49	0.0022092	5	52.124	1.29949e-10	4.27198e-10	5.99067e-08	0.365862	2.29467	4.162	1.63679	1.72679	0	0	0	0	0	0	0	0	0	0	3.64	0	0	0	0	0	0	0	0	0	0	0	0	0	3.46	0
New.ReferenceOTU170		Bacteria	Bacteroidetes		Bacteroidia	Bacteroidales	Bacteroidaceae		Bacteroides		unclassified Bacteroides	599.81	0.00443935	5	50.2354	3.2245e-10	9.5288e-10	1.48649e-07	0.968966	5.179	6.33433	4.58714	3.49536	0	0	0	3.82	0	4.06	0	3.69	4.93	0	0	3.75	0	0	0	0	0	0	4.54	0	0	0	0	0	0	3.31
New.ReferenceOTU171		Bacteria	Bacteroidetes		Bacteroidia	Bacteroidales	Bacteroidaceae		Bacteroides		unclassified Bacteroides	1119.64	0.00828675	5	60.6114	2.15789e-12	1.15673e-11	9.94789e-10	4.22241	8.77433	9.94433	7.83	7.72821	3.69	0	4.55	3.82	4.03	5.58	5.62	4.63	0	3.61	0	4.7	3.81	4.43	4.67	1.8	0	4.51	0	4.42	4.77	6.55	5.06	4.89	6.79	9.21
New.ReferenceOTU182		Bacteria	Bacteroidetes		Bacteroidia	Bacteroidales	Bacteroidaceae		Bacteroides		unclassified Bacteroides	34.6	0.000256084	3	6.25267	0.181057	0.203578	1	0.251724	0.188667	0	0.772857	0	0	0	3.61	0	0	0	0	3.69	0	0	0	0	0	0	0	0	0	0	0	0	0	0	0	0	0	0
New.ReferenceOTU190		Bacteria	Bacteroidetes		Bacteroidia	Bacteroidales	Bacteroidaceae		Bacteroides		unclassified Bacteroides	417.45	0.00308966	5	57.2076	1.11909e-11	4.91335e-11	5.15902e-09	0.448966	4.10133	5.22633	2.05107	2.39893	0	0	0	0	0	0	0	0	0	0	0	0	0	0	0	0	0	0	0	0	0	0	0	0	3.46	4.8
New.ReferenceOTU229		Bacteria	Bacteroidetes		Bacteroidia	Bacteroidales	Bacteroidaceae		Bacteroides		unclassified Bacteroides	147.38	0.0010908	4	56.5612	1.52923e-11	6.46765e-11	7.04974e-09	0	0.886333	2.72667	0.177857	1.21464	0	0	0	0	0	0	0	0	0	0	0	0	0	0	0	0	0	0	0	0	0	0	0	0	0	0
New.ReferenceOTU233		Bacteria	Bacteroidetes		Bacteroidia	Bacteroidales	Bacteroidaceae		Bacteroides		unclassified Bacteroides	694.01	0.00513655	5	65.1392	2.40521e-13	1.70585e-12	1.1088e-10	2.3631	5.62567	7.873	3.10429	4.77143	3.69	0	0	0	4.99	0	4.65	0	0	0	0	0	0	0	5.64	0	0	4.51	0	5.39	5.75	4.6	6.03	0	0	6.18
New.ReferenceOTU235		Bacteria	Bacteroidetes		Bacteroidia	Bacteroidales	Bacteroidaceae		Bacteroides		unclassified Bacteroides	332.01	0.00245729	5	83.7234	2.82989e-17	8.69718e-16	1.30458e-14	0.27069	1.88167	6.266	0.6625	2.185	0	0	0	0	0	0	0	0	0	0	0	0	0	0	0	0	0	0	4.54	0	0	0	0	0	0	3.31
New.ReferenceOTU239		Bacteria	Bacteroidetes		Bacteroidia	Bacteroidales	Bacteroidaceae		Bacteroides		unclassified Bacteroides	316.03	0.00233902	5	82.7577	4.53473e-17	1.30657e-15	2.09051e-14	0.286207	1.56033	6.52167	0.873571	1.4575	0	0	0	0	0	4.06	0	0	0	0	0	0	0	0	0	0	0	0	0	0	0	0	0	0	0	4.24
New.ReferenceOTU264		Bacteria	Bacteroidetes		Bacteroidia	Bacteroidales	Bacteroidaceae		Bacteroides		unclassified Bacteroides	37.09	0.000274513	5	7.34935	0.118539	0.134929	1	0.291034	0.0813333	0.378667	0.143571	0.386786	0	0	0	0	0	0	0	0	0	3.61	0	0	0	4.83	0	0	0	0	0	0	0	0	0	0	0	0
New.ReferenceOTU289		Bacteria	Bacteroidetes		Bacteroidia	Bacteroidales	Bacteroidaceae		Bacteroides		unclassified Bacteroides	210.6	0.00155871	5	4.11071	0.39123	0.417493	1	1.35621	1.53767	0.485667	2.95607	0.992857	0	0	4.55	0	0	0	0	0	0	4.55	3.64	0	4.75	3.88	0	3.46	0	4.51	0	4.42	0	5.57	0	0	0	0
New.ReferenceOTU323		Bacteria	Bacteroidetes		Bacteroidia	Bacteroidales	Bacteroidaceae		Bacteroides		unclassified Bacteroides	16.21	0.000119974	4	1.92718	0.749151	0.755708	1	0.124483	0.220333	0.0263333	0.185714	0	0	0	3.61	0	0	0	0	0	0	0	0	0	0	0	0	0	0	0	0	0	0	0	0	0	0	0
New.ReferenceOTU367		Bacteria	Bacteroidetes		Bacteroidia	Bacteroidales	Bacteroidaceae		Bacteroides		unclassified Bacteroides	282.82	0.00209322	5	88.3087	3.01098e-18	1.54229e-16	1.38806e-15	0.253448	1.351	6.19	0.305714	1.45286	0	0	0	0	0	0	3.71	0	0	0	3.64	0	0	0	0	0	0	0	0	0	0	0	0	0	0	0
New.ReferenceOTU370		Bacteria	Bacteroidetes		Bacteroidia	Bacteroidales	Bacteroidaceae		Bacteroides		unclassified Bacteroides	68.34	0.000505802	5	3.20977	0.523354	0.543447	1	0.124483	0.719	0.0453333	0.971429	0.521429	0	0	3.61	0	0	0	0	0	0	0	0	0	0	0	0	0	0	0	0	0	0	0	0	0	0	0
New.ReferenceOTU443		Bacteria	Bacteroidetes		Bacteroidia	Bacteroidales	Bacteroidaceae		Bacteroides		unclassified Bacteroides	266.78	0.00197451	5	86.8101	6.26412e-18	2.88776e-16	2.88776e-15	0.155517	1.27733	5.84467	0.292143	1.44393	0	0	0	0	0	0	0	0	0	0	0	0	0	0	0	0	0	4.51	0	0	0	0	0	0	0	0
New.ReferenceOTU448		Bacteria	Bacteroidetes		Bacteroidia	Bacteroidales	Bacteroidaceae		Bacteroides		unclassified Bacteroides	129.99	0.00096209	5	11.1751	0.0246648	0.0300012	1	0.677931	1.24533	1.363	0.738214	0.4075	0	0	0	0	0	0	0	0	0	0	0	0	0	0	0	0	0	0	4.54	5.39	0	0	5.06	0	0	0
New.ReferenceOTU483		Bacteria	Bacteroidetes		Bacteroidia	Bacteroidales	Bacteroidaceae		Bacteroides		unclassified Bacteroides	430.27	0.00318454	5	47.6357	1.12411e-09	2.97826e-09	5.18217e-07	0.401379	3.78833	4.47133	2.91036	3.19107	0	0	0	0	0	0	0	0	0	0	0	0	0	0	0	0	0	0	0	0	4.77	0	0	0	0	4.24
New.ReferenceOTU513		Bacteria	Bacteroidetes		Bacteroidia	Bacteroidales	Bacteroidaceae		Bacteroides		unclassified Bacteroides	374.89	0.00277466	5	57.246	1.09852e-11	4.86941e-11	5.06419e-09	0.127241	2.783	5.35033	1.50536	3.0375	0	0	0	0	0	0	0	3.69	0	0	0	0	0	0	0	0	0	0	0	0	0	0	0	0	0	0
DQ071528.1.1498	capercaillie cecum	Bacteria	Bacteroidetes		Bacteroidia	Bacteroidales	Porphyromonadaceae	0.0110975	Parabacteroides	0.00591975	unclassified Parabacteroides	57.84	0.000428089	3	11.9544	0.0176935	0.0216934	1	0	1.211	0	0.409286	0.358929	0	0	0	0	0	0	0	0	0	0	0	0	0	0	0	0	0	0	0	0	0	0	0	0	0	0
EU009818.1.1450	turkey cecum	Bacteria	Bacteroidetes		Bacteroidia	Bacteroidales	Porphyromonadaceae		Parabacteroides		unclassified Parabacteroides	333.7	0.0024698	5	50.9496	2.28702e-10	7.07594e-10	1.05431e-07	0.11931	2.661	4.342	1.99357	2.2975	0	0	0	0	0	0	0	0	0	0	0	0	0	0	0	0	0	0	0	0	0	0	0	0	3.46	0
New.ReferenceOTU1		Bacteria	Bacteroidetes		Bacteroidia	Bacteroidales	Porphyromonadaceae		Parabacteroides		unclassified Parabacteroides	403.68	0.00298774	5	46.8294	1.6549e-09	4.31023e-09	7.6291e-07	0.505517	3.521	4.95	1.80429	3.01321	0	0	0	0	0	0	0	0	0	0	0	0	0	0	0	0	0	0	0	0	0	0	0	0	4.39	5.51
New.ReferenceOTU602		Bacteria	Bacteroidetes		Bacteroidia	Bacteroidales	Porphyromonadaceae		Parabacteroides		unclassified Parabacteroides	4.61	3.41198e-05	1	3.83333	0.429031	0.447474	1	0	0.153667	0	0	0	0	0	0	0	0	0	0	0	0	0	0	0	0	0	0	0	0	0	0	0	0	0	0	0	0	0
New.ReferenceOTU359		Bacteria	Bacteroidetes		Bacteroidia	Bacteroidales	Porphyromonadaceae		Tannerella	0.00254811	unclassified Tannerella	344.28	0.00254811	4	55.176	2.98441e-11	1.15615e-10	1.37581e-08	0	3.191	4.47033	2.08143	2.00571	0	0	0	0	0	0	0	0	0	0	0	0	0	0	0	0	0	0	0	0	0	0	0	0	0	0
AY916251.1.1360	human colon	Bacteria	Bacteroidetes		Bacteroidia	Bacteroidales	Porphyromonadaceae		unclassified Porphyromonadaceae	0.00262959	unclassified Porphyromonadaceae	118.46	0.000876753	5	7.89891	0.0953522	0.109619	1	0.164138	0.77	1.20833	0.91	1.03107	0	0	0	0	0	0	0	0	0	0	0	0	0	0	0	0	0	0	0	0	0	0	0	0	0	0
New.ReferenceOTU634		Bacteria	Bacteroidetes		Bacteroidia	Bacteroidales	Porphyromonadaceae		unclassified Porphyromonadaceae		unclassified Porphyromonadaceae	236.83	0.00175284	5	24.0889	7.66641e-05	0.000119804	0.0353422	0.909655	2.36233	2.354	1.36	1.10286	0	0	3.61	3.82	0	0	3.71	0	0	0	0	0	0	0	0	0	0	0	5.51	0	0	0	5.06	0	0	0
New.CleanUp.ReferenceOTU59203		Bacteria	Bacteroidetes		Bacteroidia	Bacteroidales	Prevotellaceae	0.0298431	Alloprevotella	0.00096283	unclassified Alloprevotella	130.09	0.00096283	5	9.81023	0.0437487	0.0519797	1	0.153448	1.52767	1.02567	0.851429	0.9	0	0	0	0	0	0	0	0	0	0	0	0	0	0	0	0	0	0	0	0	0	0	0	0	0	0
New.CleanUp.ReferenceOTU51277		Bacteria	Bacteroidetes		Bacteroidia	Bacteroidales	Prevotellaceae		Paraprevotella	0.00339459	unclassified Paraprevotella	173.49	0.00128404	5	4.43762	0.350008	0.377878	1	0.401034	0.888667	1.66767	1.43786	1.60393	0	0	0	0	0	4.06	0	3.69	0	0	0	0	0	3.88	0	0	0	0	0	0	0	0	0	0	0	0
New.ReferenceOTU581		Bacteria	Bacteroidetes		Bacteroidia	Bacteroidales	Prevotellaceae		Paraprevotella		unclassified Paraprevotella	8.12	6.00982e-05	3	2.09615	0.71808	0.727549	1	0	0.0263333	0	0.135	0.126786	0	0	0	0	0	0	0	0	0	0	0	0	0	0	0	0	0	0	0	0	0	0	0	0	0	0
New.ReferenceOTU78		Bacteria	Bacteroidetes		Bacteroidia	Bacteroidales	Prevotellaceae		Paraprevotella		unclassified Paraprevotella	277.04	0.00205045	5	29.2499	6.95473e-06	1.17441e-05	0.00320613	0.163448	2.10967	3.24367	1.10857	2.88071	0	0	0	0	0	0	0	0	0	0	0	0	0	0	0	0	0	0	0	0	0	0	0	0	0	0
New.ReferenceOTU198		Bacteria	Bacteroidetes		Bacteroidia	Bacteroidales	Prevotellaceae		Prevotellaceae NK3B31 group	0.00101397	unclassified Prevotellaceae NK3B31 group	137	0.00101397	5	10.4001	0.0342019	0.0411672	1	0.127241	1.38467	1.08733	0.781786	1.33071	0	0	0	0	0	0	0	3.69	0	0	0	0	0	0	0	0	0	0	0	0	0	0	0	0	0	0
AY850501.1.1242	human intestine	Bacteria	Bacteroidetes		Bacteroidia	Bacteroidales	Prevotellaceae		Prevotellaceae UCG-001	0.0244718	unclassified Prevotellaceae UCG-001	101.01	0.000747601	5	23.25	0.000112863	0.000172284	0.0520299	0.127931	1.856	0.189	0.876071	0.407857	0	0	0	0	0	0	3.71	0	0	0	0	0	0	0	0	0	0	0	0	0	0	0	0	0	0	0
New.ReferenceOTU157		Bacteria	Bacteroidetes		Bacteroidia	Bacteroidales	Prevotellaceae		Prevotellaceae UCG-001		unclassified Prevotellaceae UCG-001	72.58	0.000537184	5	4.44645	0.348944	0.377613	1	0.677241	0.803667	0.0333333	0.731071	0.262857	3.69	3.86	3.61	0	0	4.06	0	0	0	0	0	0	0	0	0	0	0	0	0	4.42	0	0	0	0	0	0
New.ReferenceOTU220		Bacteria	Bacteroidetes		Bacteroidia	Bacteroidales	Prevotellaceae		Prevotellaceae UCG-001		unclassified Prevotellaceae UCG-001	527.75	0.00390602	5	48.4901	7.45922e-10	2.0591e-09	3.4387e-07	0.516897	4.49167	5.928	3.19429	3.95464	3.69	0	0	0	0	0	0	0	0	0	4.58	3.75	0	2.97	0	0	0	0	0	0	0	0	0	0	0	0
New.ReferenceOTU325		Bacteria	Bacteroidetes		Bacteroidia	Bacteroidales	Prevotellaceae		Prevotellaceae UCG-001		unclassified Prevotellaceae UCG-001	52.13	0.000385828	4	2.8704	0.579742	0.595237	1	0.282414	0.388333	0.488667	0	0.629643	0	0	0	0	0	0	0	0	0	3.61	4.58	0	0	0	0	0	0	0	0	0	0	0	0	0	0	0
New.ReferenceOTU350		Bacteria	Bacteroidetes		Bacteroidia	Bacteroidales	Prevotellaceae		Prevotellaceae UCG-001		unclassified Prevotellaceae UCG-001	57.03	0.000422094	5	4.1312	0.388541	0.415586	1	0.164483	0.563667	0.172333	0.9225	0.155357	0	0	0	4.77	0	0	0	0	0	0	0	0	0	0	0	0	0	0	0	0	0	0	0	0	0	0
New.ReferenceOTU487		Bacteria	Bacteroidetes		Bacteroidia	Bacteroidales	Prevotellaceae		Prevotellaceae UCG-001		unclassified Prevotellaceae UCG-001	192.63	0.0014257	5	75.5101	1.55427e-15	2.38839e-14	7.16518e-13	0.284828	0.681	4.11567	0.308571	1.13679	0	0	0	0	0	0	0	0	0	0	0	0	0	0	0	0	0	0	0	0	0	0	0	0	3.46	4.8
New.ReferenceOTU504		Bacteria	Bacteroidetes		Bacteroidia	Bacteroidales	Prevotellaceae		Prevotellaceae UCG-001		unclassified Prevotellaceae UCG-001	59.45	0.000440005	5	2.68416	0.611989	0.624175	1	0.463103	0.305	0.1	0.716429	0.493214	0	0	0	0	0	0	0	0	4.93	0	0	3.75	4.75	0	0	0	0	0	0	0	0	0	0	0	0	0
New.ReferenceOTU511		Bacteria	Bacteroidetes		Bacteroidia	Bacteroidales	Prevotellaceae		Prevotellaceae UCG-001		unclassified Prevotellaceae UCG-001	283.74	0.00210003	5	65.1754	2.36326e-13	1.70229e-12	1.08946e-10	0.125517	2.19167	4.48967	1.03714	1.80786	0	0	0	0	0	0	0	0	0	0	3.64	0	0	0	0	0	0	0	0	0	0	0	0	0	0	0
New.ReferenceOTU543		Bacteria	Bacteroidetes		Bacteroidia	Bacteroidales	Prevotellaceae		Prevotellaceae UCG-001		unclassified Prevotellaceae UCG-001	1052.93	0.00779301	5	61.896	1.15851e-12	6.6759e-12	5.34072e-10	3.45	8.42333	9.88633	6.90179	7.51214	0	3.86	3.61	0	4.99	0	5.62	3.69	0	5.12	3.64	6.66	3.81	4.43	0	0	0	0	4.54	6.37	4.77	0	0	4.89	7.85	7.75
New.ReferenceOTU635		Bacteria	Bacteroidetes		Bacteroidia	Bacteroidales	Prevotellaceae		Prevotellaceae UCG-001		unclassified Prevotellaceae UCG-001	907.18	0.00671428	5	56.0722	1.93653e-11	7.76297e-11	8.92742e-09	2.37448	7.882	8.114	5.99929	6.80214	0	0	3.61	0	4.03	4.06	5.62	3.69	0	0	0	5.99	4.75	2.97	0	0	0	5.48	0	0	4.77	4.6	0	0	4.95	7.49
EF401874.1.1492	human feces	Bacteria	Bacteroidetes		Bacteroidia	Bacteroidales	Rikenellaceae	0.0245076	Alistipes	0.00417994	unclassified Alistipes	180.97	0.00133941	5	70.8045	1.53507e-14	1.86228e-13	7.07667e-12	0.102414	1.21633	3.49233	0.0832143	1.22893	0	0	0	0	0	0	0	0	0	0	0	0	0	2.97	0	0	0	0	0	0	0	0	0	0	0	0
New.CleanUp.ReferenceOTU69699		Bacteria	Bacteroidetes		Bacteroidia	Bacteroidales	Rikenellaceae		Alistipes		unclassified Alistipes	150.84	0.00111641	4	51.65	1.6326e-10	5.155e-10	7.52629e-08	0	1.139	2.519	0.359643	1.10821	0	0	0	0	0	0	0	0	0	0	0	0	0	0	0	0	0	0	0	0	0	0	0	0	0	0
New.ReferenceOTU197		Bacteria	Bacteroidetes		Bacteroidia	Bacteroidales	Rikenellaceae		Alistipes		unclassified Alistipes	232.95	0.00172412	4	53.0395	8.361e-11	2.79306e-10	3.85442e-08	0	2.01467	3.918	0.424643	1.53857	0	0	0	0	0	0	0	0	0	0	0	0	0	0	0	0	0	0	0	0	0	0	0	0	0	0
EU009799.1.1452	turkey cecum	Bacteria	Bacteroidetes		Bacteroidia	Bacteroidales	Rikenellaceae		Rikenellaceae RC9 gut group	0.0203276	unclassified Rikenellaceae RC9 gut group	574.37	0.00425106	5	62.6838	7.90965e-13	4.9275e-12	3.64635e-10	0.851379	4.529	7.344	2.81357	4.09679	0	0	0	3.82	0	0	0	3.69	0	0	0	4.7	3.81	0	0	0	0	0	0	0	0	0	0	0	5.36	3.31
EU009827.1.1451	turkey cecum	Bacteria	Bacteroidetes		Bacteroidia	Bacteroidales	Rikenellaceae		Rikenellaceae RC9 gut group		unclassified Rikenellaceae RC9 gut group	280.83	0.0020785	5	10.9016	0.0276928	0.0335075	1	0.903793	2.36	2.88433	1.58929	1.88536	0	0	0	0	0	0	4.65	6.59	0	3.61	4.58	0	3.81	2.97	0	0	0	0	0	0	0	0	0	0	0	0
EU009835.1.1453	turkey cecum	Bacteria	Bacteroidetes		Bacteroidia	Bacteroidales	Rikenellaceae		Rikenellaceae RC9 gut group		unclassified Rikenellaceae RC9 gut group	655.15	0.00484894	5	58.1661	7.04231e-12	3.2793e-11	3.2465e-09	1.88621	5.67167	7.21867	3.35571	4.27786	0	0	3.61	3.82	4.99	4.06	0	4.63	0	5.12	3.64	3.75	0	3.88	0	0	0	0	0	0	0	0	0	0	4.39	5.51
EU009860.1.1451	turkey cecum	Bacteria	Bacteroidetes		Bacteroidia	Bacteroidales	Rikenellaceae		Rikenellaceae RC9 gut group		unclassified Rikenellaceae RC9 gut group	200.06	0.0014807	5	14.3892	0.00615123	0.00803319	1	0.607241	1.53567	2.25067	1.35357	1.10571	0	0	0	0	0	0	3.71	0	0	0	5.55	3.75	0	0	0	0	0	0	0	0	0	4.6	0	0	0	0
New.ReferenceOTU165		Bacteria	Bacteroidetes		Bacteroidia	Bacteroidales	Rikenellaceae		Rikenellaceae RC9 gut group		unclassified Rikenellaceae RC9 gut group	8.81	6.52051e-05	2	8.44098	0.0766967	0.0890609	1	0	0.263	0	0.0328571	0	0	0	0	0	0	0	0	0	0	0	0	0	0	0	0	0	0	0	0	0	0	0	0	0	0	0
New.ReferenceOTU236		Bacteria	Bacteroidetes		Bacteroidia	Bacteroidales	Rikenellaceae		Rikenellaceae RC9 gut group		unclassified Rikenellaceae RC9 gut group	465.33	0.00344403	5	39.0332	6.85721e-08	1.45008e-07	3.16117e-05	0.449655	4.015	5.68067	2.89429	2.87071	0	0	0	0	0	0	3.71	4.63	0	0	0	4.7	0	0	0	0	0	0	0	0	0	0	0	0	0	0
New.ReferenceOTU27		Bacteria	Bacteroidetes		Bacteroidia	Bacteroidales	Rikenellaceae		Rikenellaceae RC9 gut group		unclassified Rikenellaceae RC9 gut group	15.38	0.000113831	3	5.67272	0.22496	0.247509	1	0	0.178	0	0.218929	0.139643	0	0	0	0	0	0	0	0	0	0	0	0	0	0	0	0	0	0	0	0	0	0	0	0	0	0
New.ReferenceOTU535		Bacteria	Bacteroidetes		Bacteroidia	Bacteroidales	Rikenellaceae		Rikenellaceae RC9 gut group		unclassified Rikenellaceae RC9 gut group	37.34	0.000276363	4	4.90616	0.297062	0.323749	1	0.124483	0.552333	0	0.555	0.0578571	0	0	3.61	0	0	0	0	0	0	0	0	0	0	0	0	0	0	0	0	0	0	0	0	0	0	0
New.ReferenceOTU564		Bacteria	Bacteroidetes		Bacteroidia	Bacteroidales	Rikenellaceae		Rikenellaceae RC9 gut group		unclassified Rikenellaceae RC9 gut group	31.74	0.000234916	5	2.93456	0.568835	0.585342	1	0.127241	0.418667	0.0193333	0.344643	0.187857	0	0	0	0	0	0	0	3.69	0	0	0	0	0	0	0	0	0	0	0	0	0	0	0	0	0	0
New.ReferenceOTU598		Bacteria	Bacteroidetes		Bacteroidia	Bacteroidales	Rikenellaceae		Rikenellaceae RC9 gut group		unclassified Rikenellaceae RC9 gut group	477.5	0.0035341	5	37.4006	1.48948e-07	2.97251e-07	6.8665e-05	0.758276	4.12167	5.53333	3.28964	2.63393	0	0	0	0	0	0	3.71	3.69	4.93	0	0	5.27	0	0	0	0	0	0	0	0	0	0	0	0	4.39	0
FN421483.1.1384	phyllosphere of Arabidopsis thaliana	Bacteria	Bacteroidetes		Cytophagia	Cytophagales	Cytophagaceae	0.00168653	Dyadobacter	0.000618005	unclassified Dyadobacter	83.5	0.000618005	4	19.6008	0.000598669	0.000854447	0.275987	2.40483	0.263667	0.0473333	0	0.158214	10.59	6.94	6.96	4.77	0	6.31	0	0	0	6.32	14.59	0	6.88	6.38	0	0	0	0	0	0	0	0	0	0	0	0
FJ979848.1.1379	snow	Bacteria	Bacteroidetes		Cytophagia	Cytophagales	Cytophagaceae		Hymenobacter	0.00106852	unclassified Hymenobacter	77.44	0.000573154	2	30.4428	3.97668e-06	6.8661e-06	0.00183325	2.52034	0.145	0	0	0	9	7.09	0	0	0	5.01	0	0	4.93	6.51	12.45	8.51	11.64	7.95	0	0	0	0	0	0	0	0	0	0	0	0
FN421499.1.1384	phyllosphere of Arabidopsis thaliana	Bacteria	Bacteroidetes		Cytophagia	Cytophagales	Cytophagaceae		Hymenobacter		unclassified Hymenobacter	66.93	0.000495366	3	22.6584	0.000148158	0.000223205	0.0683006	1.93828	0	0	0.1675	0.215357	7.17	0	3.61	0	0	5.99	0	0	0	3.61	9.02	7.11	11.53	8.17	0	0	0	0	0	0	0	0	0	0	0	0
CEAR01016214.1.1488	human feces	Bacteria	Bacteroidetes		Flavobacteriia	Flavobacteriales	Flavobacteriaceae	0.0016171	unclassified Flavobacteriaceae	0.0016171	unclassified unclassified Flavobacteriaceae	218.49	0.0016171	5	58.1348	7.14949e-12	3.29592e-11	3.29592e-09	0.229655	0.746667	3.78667	1.17393	1.53429	3.69	0	0	0	0	0	0	0	0	0	0	0	0	2.97	0	0	0	0	0	0	0	0	0	0	0	0
FJ979862.1.1379	snow	Bacteria	Bacteroidetes		Sphingobacteriia	Sphingobacteriales	Sphingobacteriaceae	0.00205452	Pedobacter	0.00205452	unclassified Pedobacter	103.01	0.000762404	3	35.1153	4.39872e-07	8.34489e-07	0.000202781	3.13138	0.297667	0	0	0.116786	11.36	0	10.05	8.58	0	8.14	0	5.92	4.93	7.2	14.3	3.75	7.17	9.41	0	0	0	0	0	0	0	0	0	0	0	0
FN421791.1.1370	phyllosphere of soybean	Bacteria	Bacteroidetes		Sphingobacteriia	Sphingobacteriales	Sphingobacteriaceae		Pedobacter		unclassified Pedobacter	112.49	0.000832568	3	33.2639	1.0547e-06	1.9218e-06	0.000486216	3.16103	0.553667	0	0	0.150357	12.6	6.77	6.32	6.32	0	7.88	0	5.92	0	8.4	14.96	4.7	8.51	9.29	0	0	0	0	0	0	0	0	0	0	0	0
GU138374.1.1443	ginseng field soil	Bacteria	Bacteroidetes		Sphingobacteriia	Sphingobacteriales	Sphingobacteriaceae		Pedobacter		unclassified Pedobacter	62.09	0.000459544	2	24.555	6.18119e-05	9.79219e-05	0.0284953	1.96862	0.166667	0	0	0	10.71	0	0	0	0	0	0	3.69	4.93	8.45	12.98	0	7.88	8.45	0	0	0	0	0	0	0	0	0	0	0	0
FN811236.1.1464	soil	Bacteria	Cyanobacteria	0.011707	Cyanobacteria	SubsectionIII	SubsectionIII FamilyI	0.000249571	Microcoleus	0.000249571	unclassified Microcoleus	33.72	0.000249571	3	14.8983	0.00491681	0.00647614	1	0.862069	0.0366667	0	0	0.272143	5.2	3.86	3.61	0	0	0	0	0	0	0	5.55	0	3.81	2.97	0	0	0	0	0	0	0	0	0	0	0	0
HQ327267.1.1457	snow	Bacteria	Cyanobacteria		Cyanobacteria	SubsectionIV	SubsectionIV FamilyI	0.000546879	Nostoc	0.000546879	unclassified Nostoc	73.89	0.000546879	4	23.4045	0.000105115	0.000160991	0.0484581	2.15069	0.0556667	0.0286667	0	0.321071	9.64	9.74	6.82	4.77	0	0	0	5.6	0	5.12	3.64	0	11.64	5.4	0	0	0	0	0	0	0	0	0	0	0	0
AB034016.1.1515	cow rumen	Bacteria	Cyanobacteria		Melainabacteria	Gastranaerophilales	unclassified Gastranaerophilales	0.00919318	unclassified Gastranaerophilales	0.00919318	unclassified Gastranaerophilales	149.96	0.00110989	5	12.8011	0.0122897	0.0153956	1	0.465517	1.96533	1.07333	0.598571	1.01929	0	0	0	0	0	4.06	0	0	0	0	0	0	0	0	4.67	0	0	0	0	0	4.77	0	0	0	0	0
AY239440.1.1468	rat feces	Bacteria	Cyanobacteria		Melainabacteria	Gastranaerophilales	unclassified Gastranaerophilales		unclassified Gastranaerophilales		unclassified Gastranaerophilales	127.11	0.000940774	5	6.07544	0.193585	0.216585	1	0.127931	1.14633	0.771667	1.22571	1.12643	0	0	0	0	0	0	3.71	0	0	0	0	0	0	0	0	0	0	0	0	0	0	0	0	0	0	0
CBEW010000180.8693.10203	human gut	Bacteria	Cyanobacteria		Melainabacteria	Gastranaerophilales	unclassified Gastranaerophilales		unclassified Gastranaerophilales		unclassified Gastranaerophilales	30.64	0.000226775	4	8.63369	0.0709369	0.0825806	1	0	0.318	0.437333	0.191071	0.0939286	0	0	0	0	0	0	0	0	0	0	0	0	0	0	0	0	0	0	0	0	0	0	0	0	0	0
EU459550.1.1379	capybara feces	Bacteria	Cyanobacteria		Melainabacteria	Gastranaerophilales	unclassified Gastranaerophilales		unclassified Gastranaerophilales		unclassified Gastranaerophilales	120.43	0.000891334	5	12.7852	0.0123743	0.0154595	1	0.254828	1.16933	0.762667	0.633571	1.33357	0	0	0	0	0	0	0	0	0	0	3.64	3.75	0	0	0	0	0	0	0	0	0	0	0	0	0	0
EU466346.1.1380	bighorn sheep feces	Bacteria	Cyanobacteria		Melainabacteria	Gastranaerophilales	unclassified Gastranaerophilales		unclassified Gastranaerophilales		unclassified Gastranaerophilales	25.69	0.000190138	2	7.99678	0.0916961	0.105945	1	0	0.441667	0	0.444286	0	0	0	0	0	0	0	0	0	0	0	0	0	0	0	0	0	0	0	0	0	0	0	0	0	0	0
EU467330.1.1365	chimpanzee feces	Bacteria	Cyanobacteria		Melainabacteria	Gastranaerophilales	unclassified Gastranaerophilales		unclassified Gastranaerophilales		unclassified Gastranaerophilales	105.12	0.000778021	4	20.1822	0.000459689	0.00066224	0.211917	0	0.562	1.18167	0.462143	1.42393	0	0	0	0	0	0	0	0	0	0	0	0	0	0	0	0	0	0	0	0	0	0	0	0	0	0
HM298587.1.1342	skin, antecubital fossa	Bacteria	Cyanobacteria		Melainabacteria	Gastranaerophilales	unclassified Gastranaerophilales		unclassified Gastranaerophilales		unclassified Gastranaerophilales	116.43	0.000861729	4	12.0505	0.0169799	0.0208739	1	0	1.06067	0.948	0.905	1.10107	0	0	0	0	0	0	0	0	0	0	0	0	0	0	0	0	0	0	0	0	0	0	0	0	0	0
JF797535.1.1316	cow rumen	Bacteria	Cyanobacteria		Melainabacteria	Gastranaerophilales	unclassified Gastranaerophilales		unclassified Gastranaerophilales		unclassified Gastranaerophilales	182.88	0.00135354	5	13.364	0.00962747	0.0123285	1	0.292414	1.97233	1.40933	1.06107	1.54429	0	0	0	0	0	0	3.71	0	0	0	0	0	0	0	0	0	0	0	0	0	4.77	0	0	0	0	0
JX095612.1.1378	cow colon	Bacteria	Cyanobacteria		Melainabacteria	Gastranaerophilales	unclassified Gastranaerophilales		unclassified Gastranaerophilales		unclassified Gastranaerophilales	239.89	0.00177549	5	23.9121	8.31816e-05	0.000129113	0.0383467	0.156552	2.397	1.97933	1.21357	2.50286	0	0	0	0	0	0	0	0	0	0	0	0	0	0	0	0	0	0	4.54	0	0	0	0	0	0	0
KR067904.1.1482	yak rumen	Bacteria	Cyanobacteria		Melainabacteria	Gastranaerophilales	unclassified Gastranaerophilales		unclassified Gastranaerophilales		unclassified Gastranaerophilales	11.02	8.15619e-05	4	4.71894	0.31737	0.344253	1	0	0.0236667	0.121333	0.0846429	0.153571	0	0	0	0	0	0	0	0	0	0	0	0	0	0	0	0	0	0	0	0	0	0	0	0	0	0
New.ReferenceOTU384		Bacteria	Cyanobacteria		Melainabacteria	Gastranaerophilales	unclassified Gastranaerophilales		unclassified Gastranaerophilales		unclassified Gastranaerophilales	86.75	0.000642059	5	13.5532	0.00886657	0.0114176	1	0.156897	0.508	0.970333	0.472143	0.879643	0	0	4.55	0	0	0	0	0	0	0	0	0	0	0	0	0	0	0	0	0	0	0	0	0	0	0
New.ReferenceOTU461		Bacteria	Cyanobacteria		Melainabacteria	Gastranaerophilales	unclassified Gastranaerophilales		unclassified Gastranaerophilales		unclassified Gastranaerophilales	2.71	2.00574e-05	1	4.17857	0.382378	0.4109	1	0	0	0	0	0.0967857	0	0	0	0	0	0	0	0	0	0	0	0	0	0	0	0	0	0	0	0	0	0	0	0	0	0
New.ReferenceOTU607		Bacteria	Cyanobacteria		Melainabacteria	Gastranaerophilales	unclassified Gastranaerophilales		unclassified Gastranaerophilales		unclassified Gastranaerophilales	43.48	0.000321807	3	12.5173	0.0138915	0.0172151	1	0	0.501667	0.473	0	0.508571	0	0	0	0	0	0	0	0	0	0	0	0	0	0	0	0	0	0	0	0	0	0	0	0	0	0
CU926221.1.1314	mesophilic anaerobic digester which treats municipal wastewater sludge	Bacteria	Cyanobacteria		Melainabacteria	Obscuribacterales	unclassified Obscuribacterales	0.00171739	unclassified Obscuribacterales	0.00171739	unclassified Obscuribacterales	232.04	0.00171739	5	30.0935	4.6845e-06	8.05803e-06	0.00215955	0.607931	2.294	0.0233333	3.60643	1.56821	0	7.35	4.55	0	0	0	0	0	0	0	0	0	0	0	0	0	0	0	0	0	0	0	0	0	0	0
AF157057.1.1502	murine microbiota	Bacteria	Deferribacteres	0.000804221	Deferribacteres	Deferribacterales	Deferribacteraceae	0.000804221	Mucispirillum	0.000804221	unclassified Mucispirillum	108.66	0.000804221	4	15.2904	0.00413534	0.00549393	1	0	1.16067	1.51633	0.4575	0.555	0	0	0	0	0	0	0	0	0	0	0	0	0	0	0	0	0	0	0	0	0	0	0	0	0	0
DQ129500.1.1472	urban aerosol	Bacteria	Firmicutes	0.530272	Bacilli	Bacillales	Bacillaceae	0.00873371	Bacillus	0.00709122	unclassified Bacillus	70.8	0.000524009	5	7.83273	0.0979011	0.11227	1	0.456552	0.57	0.019	0.195714	1.22893	0	3.86	4.55	0	0	0	0	0	0	0	0	0	0	4.83	0	0	0	0	0	0	0	0	0	0	0	0
FJ897764.1.1205	fermented rice condiment	Bacteria	Firmicutes		Bacilli	Bacillales	Bacillaceae		Bacillus		unclassified Bacillus	152.8	0.00113091	4	16.4954	0.00242155	0.00327371	1	0.536552	1.76267	0	1.21214	1.80071	3.69	0	0	0	0	0	0	3.69	0	0	0	3.75	0	4.43	0	0	0	0	0	0	0	0	0	0	0	0
FJ959366.1.1460	treated tannery effluent	Bacteria	Firmicutes		Bacilli	Bacillales	Bacillaceae		Bacillus		unclassified Bacillus	188.67	0.0013964	4	24.588	6.0876e-05	9.67718e-05	0.0280638	0.47069	2.25867	0	2.17964	1.65107	5.2	0	0	0	0	4.06	0	0	0	0	0	0	0	0	0	0	0	0	0	0	0	0	0	0	4.39	0
FR691455.1.1491	Forlidas Pond	Bacteria	Firmicutes		Bacilli	Bacillales	Bacillaceae		Bacillus		unclassified Bacillus	185.24	0.00137101	5	18.0958	0.00118204	0.00164132	0.544919	2.03448	1.48767	0.069	0.416786	2.42393	3.69	0	6.82	3.82	0	0	4.65	6.59	0	6.32	5.87	9.29	3.81	3.88	0	0	4.26	0	0	0	0	0	0	0	0	0
New.ReferenceOTU131		Bacteria	Firmicutes		Bacilli	Bacillales	Bacillaceae		Bacillus		unclassified Bacillus	360.6	0.00266889	5	19.4006	0.000655552	0.000932746	0.30221	2.90172	3.40467	0.147	2.26857	3.79929	5.6	3.86	8.45	5.75	5.97	6.31	4.65	7.75	0	0	5.15	8.11	4.75	7.83	0	0	0	0	0	0	0	0	0	0	0	0
JF802166.1.1486	salt mud and salt water	Bacteria	Firmicutes		Bacilli	Bacillales	Bacillaceae		Oceanobacillus	0.000220854	unclassified Oceanobacillus	29.84	0.000220854	4	7.49355	0.111994	0.127795	1	0.133793	0.0203333	0.026	0	0.8775	0	0	0	0	0	0	0	0	0	0	0	0	0	3.88	0	0	0	0	0	0	0	0	0	0	0	0
AJ012667.1.1506	various environments	Bacteria	Firmicutes		Bacilli	Bacillales	Bacillaceae		unclassified Bacillaceae	0.00142163	unclassified Bacillaceae	192.08	0.00142163	4	35.3724	3.89493e-07	7.41968e-07	0.000179556	0.423448	2.73367	0	2.41214	1.08036	0	0	4.55	0	0	0	0	0	0	0	0	0	0	0	0	0	0	0	0	4.42	0	0	0	0	0	3.31
JF142842.1.1376	human skin, volar forearm	Bacteria	Firmicutes		Bacilli	Bacillales	Bacillales Family XI	0.000826869	Gemella	0.000826869	unclassified Gemella	111.72	0.000826869	3	18.3259	0.00106562	0.00149317	0.491252	0	1.555	0	1.2475	1.07643	0	0	0	0	0	0	0	0	0	0	0	0	0	0	0	0	0	0	0	0	0	0	0	0	0	0
JF151230.1.1364	human skin, antecubital fossa	Bacteria	Firmicutes		Bacilli	Bacillales	Paenibacillaceae	0.000282728	Ammoniphilus	0.000282728	unclassified Ammoniphilus	38.2	0.000282728	3	6.96814	0.137581	0.155454	1	0	0.6	0.0226667	0	0.697143	0	0	0	0	0	0	0	0	0	0	0	0	0	0	0	0	0	0	0	0	0	0	0	0	0	0
FJ984530.1.1482	lake water	Bacteria	Firmicutes		Bacilli	Bacillales	Planococcaceae	0.00549366	Lysinibacillus	0.00447865	unclassified Lysinibacillus	292.22	0.0021628	5	13.8846	0.00767252	0.00993549	1	2.45034	3.354	0.195	1.21107	2.885	3.69	3.86	5.12	3.82	4.03	4.06	3.71	6.59	0	5.52	5.15	7.11	3.81	5.4	0	0	0	0	0	4.42	4.77	0	0	0	0	0
GU591162.1.1448	treated compost	Bacteria	Firmicutes		Bacilli	Bacillales	Planococcaceae		Lysinibacillus		unclassified Lysinibacillus	312.9	0.00231585	5	26.9789	2.00753e-05	3.24726e-05	0.0092547	3.89552	2.53467	0.497	1.2825	2.60964	6.18	0	5.52	5.34	4.99	4.06	5.22	3.69	4.93	4.55	0	3.75	4.75	7.11	6.62	1.8	4.26	5.48	5.51	0	5.75	4.6	5.06	4.89	0	4.24
FN436025.1.1344	thermophilic biogas reactor fed with renewable biomass	Bacteria	Firmicutes		Bacilli	Bacillales	Planococcaceae		unclassified Planococcaceae	0.00101501	unclassified Planococcaceae	137.14	0.00101501	5	14.0547	0.00712239	0.00924908	1	0.983448	1.049	0.0193333	0.661786	2.07286	0	0	5.52	0	0	0	0	3.69	0	3.61	3.64	6.66	0	5.4	0	0	0	0	0	0	0	0	0	0	0	0
GBKB01000906.322.1853	human, hospital culture	Bacteria	Firmicutes		Bacilli	Bacillales	Staphylococcaceae	0.00518747	Staphylococcus	0.00518747	unclassified Staphylococcus	700.89	0.00518747	5	96.1186	6.58922e-20	1.51881e-17	3.03763e-17	2.37655	8.19033	0.119333	8.77429	4.89286	0	6.77	0	0	4.99	4.06	0	0	0	3.61	3.64	6.98	3.81	0	0	0	4.26	0	0	4.42	0	0	0	4.89	8.46	5.99
FN667392.1.1495	pilot scale municipal drum compost	Bacteria	Firmicutes		Bacilli	Lactobacillales	Lactobacillaceae	0.0643062	Lactobacillus	0.0643062	acidophilus	70.52	0.000521937	4	5.74375	0.21912	0.241661	1	0.727586	0.698667	0	0.801429	0.215	0	0	0	0	0	0	0	0	0	3.61	0	0	11.52	5.97	0	0	0	0	0	0	0	0	0	0	0	0
FN667422.1.1495	pilot scale municipal drum compost	Bacteria	Firmicutes		Bacilli	Lactobacillales	Lactobacillaceae		Lactobacillus		reuteri	65.26	0.000483006	5	3.13043	0.53624	0.554275	1	1.07655	0.0293333	0.0216667	0.415357	0.745714	0	0	0	0	0	0	0	0	0	0	0	16.61	5.73	0	0	8.88	0	0	0	0	0	0	0	0	0	0
DQ815470.1.1507	mouse cecum	Bacteria	Firmicutes		Bacilli	Lactobacillales	Lactobacillaceae		Lactobacillus		salivarius	298.58	0.00220987	4	75.5622	1.51532e-15	2.38839e-14	6.98564e-13	8.19552	1.00067	0	0.508214	0.595	6.4	10.17	9.66	10.55	0	0	9.59	9.07	8.21	7.67	7.23	0	9.29	7.48	11.16	7.73	9.77	10.37	11.24	10.74	10.74	11.03	10.6	11.28	0	8.45
EU451388.1.1424	mouse cecum	Bacteria	Firmicutes		Bacilli	Lactobacillales	Lactobacillaceae		Lactobacillus		salivarius	280.47	0.00207583	4	78.0857	4.43027e-16	8.50981e-15	2.04235e-13	7.96517	0.515333	0	0.502143	0.712857	7.04	9.57	9.37	10.15	0	0	8.88	9.38	7.21	7.09	7.12	0	9.72	7.83	10.7	8.02	9.86	9.3	11.29	10.28	10.97	10.95	10.18	11.16	0	7.49
EU475741.1.1305	white-faced saki feces	Bacteria	Firmicutes		Bacilli	Lactobacillales	Lactobacillaceae		Lactobacillus		salivarius	266.36	0.0019714	5	70.6785	1.63207e-14	1.92919e-13	7.52386e-12	7.66724	0.711667	0.0616667	0.21	0.533214	6.91	10.12	9.88	10.53	0	0	9.59	9.13	0	6.67	7.92	0	8.56	6.6	10.25	7.39	8.71	9.69	11.1	10.33	11.11	10.54	10.01	10.95	0	7.87
GU293196.1.1524	yellow catfish stomach content	Bacteria	Firmicutes		Bacilli	Lactobacillales	Lactobacillaceae		Lactobacillus		salivarius	337.17	0.00249548	5	70.4816	1.79599e-14	2.06988e-13	8.27952e-12	9.03138	0.999667	0.119667	0.455714	1.03286	8.82	10.69	11.78	10.72	0	0	9.91	9.91	8.47	6.51	8.23	4.7	11.9	10.99	11.4	8.18	10.53	10.85	11.94	11	11.84	11.48	11.39	11.56	0	9.33
AB048833.1.1432	horse faeces	Bacteria	Firmicutes		Bacilli	Lactobacillales	Lactobacillaceae		Lactobacillus		unclassified Lactobacillus	516.17	0.00382031	5	71.119	1.31739e-14	1.64139e-13	6.07315e-12	8.49552	2.639	1.74867	2.02714	2.9075	6.76	8.76	8.54	9.24	6.54	5.99	8.55	5.92	7.69	8.14	9.11	7.65	10.18	16.68	9.61	4.7	7	10.76	10.23	9.88	10.27	9.19	9.54	9.3	4.95	6.5
ACGS02000043.53.1603	human gut	Bacteria	Firmicutes		Bacilli	Lactobacillales	Lactobacillaceae		Lactobacillus		unclassified Lactobacillus	457.77	0.00338808	5	59.7577	3.26161e-12	1.67067e-11	1.5036e-09	10.2372	2.04267	0.423667	1.59643	1.50714	9.28	12	11.71	12.21	4.03	0	11.49	11.03	9.97	8.82	9.31	0	11.84	10.44	13.27	10.02	12.07	13.18	13.64	13.04	13.65	13.06	12.9	13.63	0	10.64
AM292799.1.1397	beaked whale lung	Bacteria	Firmicutes		Bacilli	Lactobacillales	Lactobacillaceae		Lactobacillus		unclassified Lactobacillus	246.14	0.00182175	4	85.6994	1.0779e-17	4.41701e-16	4.96913e-15	7.51621	0.564333	0	0.0646429	0.336786	5.6	9.37	9.08	9.27	0	0	8.45	8.93	6.89	4.55	6.13	0	8.7	7.03	10.16	7.21	9.05	10.2	10.62	10.16	10.67	10.21	10.01	10.77	0	7.63
CVQY01000007.27.1569	human feces	Bacteria	Firmicutes		Bacilli	Lactobacillales	Lactobacillaceae		Lactobacillus		unclassified Lactobacillus	208.99	0.00154679	5	22.8801	0.000133807	0.000202911	0.0616849	3.70379	1.01167	0.61	0.791786	1.09857	5.92	4.81	5.52	3.82	0	0	4.65	0	0	5.84	6.13	5.67	3.81	13.7	5.64	0	0	4.51	5.51	0	5.75	4.6	5.06	0	3.46	0
DQ014881.1.1375	mouse cecum	Bacteria	Firmicutes		Bacilli	Lactobacillales	Lactobacillaceae		Lactobacillus		unclassified Lactobacillus	334.2	0.0024735	5	69.7423	2.57274e-14	2.69553e-13	1.18603e-11	8.73931	1.43433	0.131	0.504643	0.7025	6.59	10.47	9.49	10.54	0	0	9.43	10.1	8.05	7.74	7.62	0	9.61	7.91	17.87	8.66	10.49	10.93	11.97	10.88	11.3	11.66	11.18	12.14	0	8.69
EF097619.1.1307	mouse cecum	Bacteria	Firmicutes		Bacilli	Lactobacillales	Lactobacillaceae		Lactobacillus		unclassified Lactobacillus	189.07	0.00139936	4	70.1648	2.09509e-14	2.3557e-13	9.65835e-12	5.80931	0.348667	0.019	0	0.341786	10.84	8.22	10.84	9.6	0	0	9.57	8.75	11.07	11.99	10.72	0	7.79	8.53	6.21	3.08	4.26	0	6.49	0	6.32	0	5.06	4.89	0	10.78
EU451013.1.1422	mouse cecum	Bacteria	Firmicutes		Bacilli	Lactobacillales	Lactobacillaceae		Lactobacillus		unclassified Lactobacillus	461.7	0.00341716	5	62.7835	7.53652e-13	4.75937e-12	3.47434e-10	10.3883	1.99967	0.392667	1.08964	2.07714	9.76	11.43	11.52	12.09	5.56	0	10.96	10.02	10.01	13.25	10.83	0	12.58	10.43	13.52	9.04	11.44	13.02	13.05	12.73	13.73	13.14	14.13	12.93	0	9.97
EU460738.1.1426	short-beaked echidna feces	Bacteria	Firmicutes		Bacilli	Lactobacillales	Lactobacillaceae		Lactobacillus		unclassified Lactobacillus	347.17	0.0025695	5	89.8866	1.39187e-18	9.16648e-17	6.41654e-16	9.19655	1.12733	0.0666667	0.951429	0.643214	7.97	10.87	10.5	10.47	4.03	4.06	9.66	9.41	7.69	6.32	8.33	4.7	10.67	8.37	11.53	8.12	10.36	11.45	12.04	11.41	11.89	11.35	11.64	11.72	3.46	8.48
EU475846.1.1423	white-faced saki feces	Bacteria	Firmicutes		Bacilli	Lactobacillales	Lactobacillaceae		Lactobacillus		unclassified Lactobacillus	381.85	0.00282617	5	71.1325	1.30872e-14	1.64139e-13	6.03319e-12	9.24034	1.767	0.086	0.883929	1.19786	8.16	11.14	10.85	11.45	4.03	0	10.55	10.36	8.21	8.14	8.57	0	10.47	8.78	11.69	9.03	10.86	11.25	12.53	11.91	12.56	11.9	11.73	12.26	0	9.75
FN667076.1.1502	municipal waste compost	Bacteria	Firmicutes		Bacilli	Lactobacillales	Lactobacillaceae		Lactobacillus		unclassified Lactobacillus	137.23	0.00101568	5	10.9575	0.0270454	0.0328103	1	2.71655	0.69	0.250667	0.693929	0.385714	0	3.86	0	0	6.96	0	0	0	0	3.61	3.64	7.46	13.46	13.23	0	0	0	0	0	5.39	4.77	5.57	0	0	3.46	0
FN667288.1.1488	municipal waste compost	Bacteria	Firmicutes		Bacilli	Lactobacillales	Lactobacillaceae		Lactobacillus		unclassified Lactobacillus	629.07	0.00465591	5	79.1477	2.63968e-16	5.53133e-15	1.21689e-13	12.4207	3.52867	0.870333	2.02	2.86929	11.68	14.45	14.14	14.8	4.03	5.01	13.77	13.54	11.7	11.11	11.31	5.27	13.3	12.1	14.62	11.38	13.5	14.62	15.07	14.75	18.05	14.66	14.63	15.04	4.95	11.99
GQ267893.1.1489	fermented milk product	Bacteria	Firmicutes		Bacilli	Lactobacillales	Lactobacillaceae		Lactobacillus		unclassified Lactobacillus	81.28	0.000601574	5	3.97004	0.410075	0.433589	1	0.759655	1.22067	0.0586667	0.365714	0.379643	0	0	0	0	0	0	0	0	0	0	0	0	7.51	14.52	0	0	0	0	0	0	0	0	0	0	0	0
GQ448253.1.1400	cow feces	Bacteria	Firmicutes		Bacilli	Lactobacillales	Lactobacillaceae		Lactobacillus		unclassified Lactobacillus	39.5	0.00029235	5	1.94108	0.746596	0.754782	1	0.597586	0.211667	0.1	0.339643	0.118214	0	0	0	0	0	0	0	0	0	0	0	0	0	0	0	0	0	0	0	0	0	0	0	0	17.33	0
HM534773.1.1436	honey bee stomach	Bacteria	Firmicutes		Bacilli	Lactobacillales	Lactobacillaceae		Lactobacillus		unclassified Lactobacillus	473.73	0.0035062	5	71.3168	1.19652e-14	1.57599e-13	5.51595e-12	10.5962	2.463	0.203667	1.35214	1.735	10.46	12.55	12.47	12.72	0	0	11.92	11.7	10.63	10.37	10.42	3.75	12.39	10.73	13.32	10.29	12.34	12.98	13.88	13.13	13.57	13.33	13.23	13.8	0	10.83
HQ681832.1.1451	mouse colon	Bacteria	Firmicutes		Bacilli	Lactobacillales	Lactobacillaceae		Lactobacillus		unclassified Lactobacillus	1279.75	0.00947176	5	94.363	1.5567e-19	2.31484e-17	7.17641e-17	17.4903	8.42	3.627	7.33321	7.34964	16.53	19.08	19.1	19.66	9.19	7.88	18.6	18.75	17.63	16.47	16.5	8.6	18.81	17	20.19	17.03	19.49	20.53	20.76	20.19	20.29	20.19	20.41	20.79	8.54	17.69
JN013061.1.1486	mouse colon	Bacteria	Firmicutes		Bacilli	Lactobacillales	Lactobacillaceae		Lactobacillus		unclassified Lactobacillus	396.13	0.00293186	5	57.4005	1.01952e-11	4.56309e-11	4.69999e-09	9.37034	1.60233	0.326	1.12	1.25643	8.53	11.2	10.93	11.67	0	0	10.44	10.08	8.79	8.74	8.53	0	10.74	8.85	12.4	8.7	11.09	12.6	12.79	12.43	12.87	12.19	12.22	12.66	0	9.73
JX863367.1.1405	honey gut	Bacteria	Firmicutes		Bacilli	Lactobacillales	Lactobacillaceae		Lactobacillus		unclassified Lactobacillus	35.22	0.000260672	3	6.18774	0.18556	0.208134	1	0	0.286333	0	0.313571	0.6375	0	0	0	0	0	0	0	0	0	0	0	0	0	0	0	0	0	0	0	0	0	0	0	0	0	0
KJ880097.1.1417	pig ileum	Bacteria	Firmicutes		Bacilli	Lactobacillales	Lactobacillaceae		Lactobacillus		unclassified Lactobacillus	263.33	0.00194897	4	79.2951	2.45654e-16	5.39268e-15	1.13246e-13	7.54862	0.863	0	0.106429	0.555357	5.92	9.49	8.74	9.53	0	0	8.95	9.1	5.9	7.41	6.35	0	8.66	6.6	9.65	7.16	9.61	9.73	10.6	9.88	10.21	10.35	10.1	10.62	0	8.12
New.ReferenceOTU122		Bacteria	Firmicutes		Bacilli	Lactobacillales	Lactobacillaceae		Lactobacillus		unclassified Lactobacillus	66.95	0.000495514	3	17.0892	0.00185732	0.00252573	0.856222	2.25828	0.0203333	0	0	0.0303571	0	9.57	12.57	0	12.97	11.12	0	9.48	0	0	0	0	0	0	9.78	0	0	0	0	0	0	0	0	0	0	0
New.ReferenceOTU172		Bacteria	Firmicutes		Bacilli	Lactobacillales	Lactobacillaceae		Lactobacillus		unclassified Lactobacillus	96.57	0.00071474	5	2.59765	0.62724	0.638317	1	1.79207	0.535	0.270333	0.461429	0.268571	0	0	0	0	4.03	0	0	0	0	0	5.15	3.75	12.69	12.72	0	0	0	0	4.54	4.42	0	0	0	0	0	0
New.ReferenceOTU308		Bacteria	Firmicutes		Bacilli	Lactobacillales	Lactobacillaceae		Lactobacillus		unclassified Lactobacillus	549.64	0.00406803	5	78.2986	3.99356e-16	8.00448e-15	1.84103e-13	11.5234	2.57667	1.07967	1.40143	2.37607	9.6	12.1	13.16	12.26	6.96	5.99	11.57	10.84	10.63	10.32	10.03	6.98	13.17	12.28	13.91	9.78	11.68	13.89	14.15	13.67	14.4	13.54	13.8	13.71	7.91	10.98
New.ReferenceOTU380		Bacteria	Firmicutes		Bacilli	Lactobacillales	Lactobacillaceae		Lactobacillus		unclassified Lactobacillus	178.72	0.00132275	5	3.91067	0.41823	0.441199	1	3.41448	0.862	0.129667	1.00143	0.7825	0	14.39	15.67	0	18.03	15.03	3.71	12.07	0	0	0	0	0	0	11.86	0	0	0	0	0	0	0	0	0	3.46	4.8
HG798413.1.1376	Bosnian sudzuk	Bacteria	Firmicutes		Bacilli	Lactobacillales	Streptococcaceae	0.0113419	Lactococcus	0.00169259	lactis	228.69	0.00169259	5	22.517	0.000158097	0.000236633	0.0728829	0.655172	2.998	0.0796667	2.67107	1.52036	0	0	0	0	0	0	0	0	0	0	0	6.98	0	0	0	0	0	0	0	0	0	0	0	0	6.15	0
AB701574.1.1446	bovine aborted fetus	Bacteria	Firmicutes		Bacilli	Lactobacillales	Streptococcaceae		Streptococcus	0.00964932	unclassified Streptococcus	77.98	0.00057715	2	29.668	5.71835e-06	9.72752e-06	0.00263616	2.26828	0.406667	0	0	0	12.5	0	0	6.06	9.99	4.06	3.71	0	0	0	0	0	7.61	10.32	0	0	0	0	0	0	0	0	0	0	3.46	0
FJ983094.1.1542	human subgingival plaque	Bacteria	Firmicutes		Bacilli	Lactobacillales	Streptococcaceae		Streptococcus		unclassified Streptococcus	383.79	0.00284053	4	63.3461	5.73792e-13	3.77883e-12	2.64518e-10	0.725862	4.79867	0	4.77929	3.03429	3.69	0	0	0	0	0	0	0	0	0	0	3.75	0	0	0	0	0	0	0	0	0	4.6	0	0	4.95	0
GQ155595.1.1354	human ileum	Bacteria	Firmicutes		Bacilli	Lactobacillales	Streptococcaceae		Streptococcus		unclassified Streptococcus	246.82	0.00182678	5	27.2183	1.79572e-05	2.91488e-05	0.00827825	1.08724	3.12967	0.092	2.79143	1.44571	0	0	0	0	8.9	8.14	0	0	0	6.32	0	8.17	0	0	0	0	0	0	0	0	0	0	0	0	0	0
GU303759.1.1517	cow rumen	Bacteria	Firmicutes		Bacilli	Lactobacillales	Streptococcaceae		Streptococcus		unclassified Streptococcus	69.65	0.000515498	4	5.94623	0.2032	0.225724	1	1.56966	0.214	0	0.1925	0.44	0	0	0	0	12.27	11.83	0	0	0	10.5	0	0	0	6.38	0	0	0	0	4.54	0	0	0	0	0	0	0
HK557089.3.1395	human gut	Bacteria	Firmicutes		Bacilli	Lactobacillales	Streptococcaceae		Streptococcus		unclassified Streptococcus	251.03	0.00185794	5	4.32152	0.364238	0.392322	1	3.40759	1.74933	0.441	1.66857	1.42071	0	0	3.61	3.82	18.48	18.22	4.65	3.69	0	16.45	0	5.27	0	8.3	0	0	0	4.51	0	4.42	4.77	0	0	0	0	0
HQ748204.1.1442	human gut	Bacteria	Firmicutes		Bacilli	Lactobacillales	Streptococcaceae		Streptococcus		unclassified Streptococcus	49.08	0.000363254	4	4.15351	0.38563	0.413431	1	1.19897	0.171	0	0.0667857	0.261071	0	0	0	0	12.82	11.43	0	0	0	10.52	0	0	0	0	0	0	0	0	0	0	0	0	0	0	0	0
JN681884.1.1409	horse stomach	Bacteria	Firmicutes		Bacilli	Lactobacillales	Streptococcaceae		Streptococcus		unclassified Streptococcus	122.84	0.000909171	5	5.63868	0.227806	0.250044	1	2.33345	0.659	0.138667	0.430357	0.685357	3.69	0	3.61	0	14.72	14.22	3.71	0	0	13.72	0	3.75	0	6.79	0	0	0	0	0	0	0	0	0	0	3.46	0
New.ReferenceOTU271		Bacteria	Firmicutes		Bacilli	Lactobacillales	Streptococcaceae		Streptococcus		unclassified Streptococcus	69.27	0.000512685	4	5.98525	0.200252	0.222986	1	1.42276	0.342667	0	0.212143	0.421071	0	0	0	0	13.33	13.18	0	0	0	10.87	0	0	0	3.88	0	0	0	0	0	0	0	0	0	0	0	0
New.ReferenceOTU274		Bacteria	Firmicutes		Bacilli	Lactobacillales	Streptococcaceae		Streptococcus		unclassified Streptococcus	33.28	0.000246314	4	4.04452	0.400014	0.425881	1	0.729655	0.106	0	0.181071	0.138214	0	0	0	3.82	13.63	0	3.71	0	0	0	0	0	0	0	0	0	0	0	0	0	0	0	0	0	0	0
AM278918.1.1450	human feces	Bacteria	Firmicutes		Clostridia	Clostridiales	Christensenellaceae	0.00160593	Christensenellaceae R-7 group	0.00160593	unclassified Christensenellaceae R-7 group	216.98	0.00160593	4	61.1783	1.63997e-12	9.05095e-12	7.56026e-10	0	1.31033	3.21233	0.569286	2.33429	0	0	0	0	0	0	0	0	0	0	0	0	0	0	0	0	0	0	0	0	0	0	0	0	0	0
GQ014582.1.1349	human skin, umbilicus	Bacteria	Firmicutes		Clostridia	Clostridiales	Clostridiales Family XI	0.00370848	Anaerococcus	0.00149572	unclassified Anaerococcus	101.25	0.000749378	3	16.1166	0.00286668	0.00384169	1	0	1.32233	0	1.65393	0.545357	0	0	0	0	0	0	0	0	0	0	0	0	0	0	0	0	0	0	0	0	0	0	0	0	0	0
New.ReferenceOTU276		Bacteria	Firmicutes		Clostridia	Clostridiales	Clostridiales Family XI		Anaerococcus		unclassified Anaerococcus	100.84	0.000746343	5	3.17209	0.52945	0.548487	1	0.547931	0.133333	0.256333	0.285357	2.33107	0	0	0	0	0	0	0	0	0	0	0	0	0	0	0	0	0	0	0	0	0	0	5.06	4.89	0	3.31
GQ004079.1.1358	human skin, umbilicus	Bacteria	Firmicutes		Clostridia	Clostridiales	Clostridiales Family XI		Finegoldia	0.00145353	unclassified Finegoldia	196.39	0.00145353	5	23.648	9.39552e-05	0.000144861	0.0433134	0.195517	2.386	0.0333333	2.52286	1.69643	0	0	0	0	0	0	0	0	0	0	0	5.67	0	0	0	0	0	0	0	0	0	0	0	0	0	0
New.ReferenceOTU226		Bacteria	Firmicutes		Clostridia	Clostridiales	Clostridiales Family XI		Murdochiella	0.000759221	unclassified Murdochiella	102.58	0.000759221	3	15.6171	0.00357848	0.00476786	1	0.742069	0	0.0946667	0	2.79357	0	0	0	0	0	0	0	0	0	0	0	0	0	0	0	0	0	4.51	4.54	0	4.77	0	0	0	3.46	4.24
EF399641.1.1478	human feces	Bacteria	Firmicutes		Clostridia	Clostridiales	Clostridiales Family XIII	0.0023385	Clostridiales Family XIII UCG-001	0.0023385	unclassified Clostridiales Family XIII UCG-001	315.96	0.0023385	5	52.1127	1.30662e-10	4.27198e-10	6.0235e-08	0.437241	2.796	4.42833	0.616071	2.475	0	0	0	0	0	0	0	0	0	0	0	0	0	0	0	0	0	0	0	4.42	0	0	0	0	4.95	3.31
DQ455857.1.1455	turkey cecum	Bacteria	Firmicutes		Clostridia	Clostridiales	Clostridiales vadinBB60 group	0.0327381	unclassified Clostridiales vadinBB60 group	0.0327381	unclassified Clostridiales vadinBB60 group	336.36	0.00248949	5	44.6877	4.61701e-09	1.12616e-08	2.12844e-06	0.557931	2.75267	4.33233	1.94857	1.89536	0	0	5.12	0	4.03	4.06	0	0	0	0	0	0	0	2.97	0	0	0	0	0	0	0	0	0	0	0	0
DQ456076.1.1438	turkey cecum	Bacteria	Firmicutes		Clostridia	Clostridiales	Clostridiales vadinBB60 group		unclassified Clostridiales vadinBB60 group		unclassified Clostridiales vadinBB60 group	239.4	0.00177186	5	51.3251	1.90893e-10	5.98651e-10	8.80017e-08	0.255172	1.03133	4.01633	1.41357	1.46393	0	0	0	0	0	0	3.71	3.69	0	0	0	0	0	0	0	0	0	0	0	0	0	0	0	0	0	0
DQ456425.1.1422	turkey cecum	Bacteria	Firmicutes		Clostridia	Clostridiales	Clostridiales vadinBB60 group		unclassified Clostridiales vadinBB60 group		unclassified Clostridiales vadinBB60 group	754.21	0.00558211	5	33.8941	7.83394e-07	1.46212e-06	0.000361145	2.10207	5.72133	7.48067	5.45821	5.15571	3.69	5.38	0	0	4.03	0	6.92	5.6	0	3.61	3.64	3.75	0	4.83	0	0	0	0	4.54	0	0	0	0	0	6.66	4.8
DQ456434.1.1440	turkey cecum	Bacteria	Firmicutes		Clostridia	Clostridiales	Clostridiales vadinBB60 group		unclassified Clostridiales vadinBB60 group		unclassified Clostridiales vadinBB60 group	199.23	0.00147455	5	62.3779	9.17312e-13	5.44014e-12	4.22881e-10	0.138966	1.09733	3.574	0.7925	1.17393	0	0	0	0	4.03	0	0	0	0	0	0	0	0	0	0	0	0	0	0	0	0	0	0	0	0	0
FJ367745.1.1325	human feces	Bacteria	Firmicutes		Clostridia	Clostridiales	Clostridiales vadinBB60 group		unclassified Clostridiales vadinBB60 group		unclassified Clostridiales vadinBB60 group	130.28	0.000964236	5	14.7596	0.00522679	0.00686482	1	0.715172	0.649333	0.958333	0.251786	1.93786	0	3.86	4.55	0	0	5.01	3.71	0	0	3.61	0	0	0	0	0	0	0	0	0	0	0	0	0	0	0	0
GQ175384.1.1420	chicken cecum	Bacteria	Firmicutes		Clostridia	Clostridiales	Clostridiales vadinBB60 group		unclassified Clostridiales vadinBB60 group		unclassified Clostridiales vadinBB60 group	208.3	0.00154168	4	55.5078	2.54292e-11	1.01059e-10	1.17228e-08	0	1.37333	3.23333	0.627857	1.87571	0	0	0	0	0	0	0	0	0	0	0	0	0	0	0	0	0	0	0	0	0	0	0	0	0	0
JQ191112.1.1375	human feces	Bacteria	Firmicutes		Clostridia	Clostridiales	Clostridiales vadinBB60 group		unclassified Clostridiales vadinBB60 group		unclassified Clostridiales vadinBB60 group	169.2	0.00125229	4	32.8547	1.27917e-06	2.3035e-06	0.000589697	0	1.45667	2.54367	0.995714	0.761071	0	0	0	0	0	0	0	0	0	0	0	0	0	0	0	0	0	0	0	0	0	0	0	0	0	0
New.CleanUp.ReferenceOTU68946		Bacteria	Firmicutes		Clostridia	Clostridiales	Clostridiales vadinBB60 group		unclassified Clostridiales vadinBB60 group		unclassified Clostridiales vadinBB60 group	122.19	0.00090436	4	75.8698	1.30444e-15	2.22721e-14	6.01346e-13	0	0.350333	2.843	0.114286	0.828214	0	0	0	0	0	0	0	0	0	0	0	0	0	0	0	0	0	0	0	0	0	0	0	0	0	0
New.ReferenceOTU135		Bacteria	Firmicutes		Clostridia	Clostridiales	Clostridiales vadinBB60 group		unclassified Clostridiales vadinBB60 group		unclassified Clostridiales vadinBB60 group	371.1	0.00274661	5	34.2288	6.68875e-07	1.25858e-06	0.000308351	0.816897	2.889	4.309	2.63536	2.06	3.69	3.86	4.55	3.82	0	4.06	3.71	0	0	0	0	0	0	0	0	0	0	0	0	0	0	0	0	0	0	0
New.ReferenceOTU215		Bacteria	Firmicutes		Clostridia	Clostridiales	Clostridiales vadinBB60 group		unclassified Clostridiales vadinBB60 group		unclassified Clostridiales vadinBB60 group	325.7	0.00241059	5	41.675	1.948e-08	4.33829e-08	8.98027e-06	0.266207	2.12067	4.44133	2.09071	2.235	0	0	0	0	4.03	0	0	3.69	0	0	0	0	0	0	0	0	0	0	0	0	0	0	0	0	0	0
New.ReferenceOTU313		Bacteria	Firmicutes		Clostridia	Clostridiales	Clostridiales vadinBB60 group		unclassified Clostridiales vadinBB60 group		unclassified Clostridiales vadinBB60 group	150.26	0.00111211	4	40.941	2.76451e-08	6.12711e-08	1.27444e-05	0	1.40733	2.63333	0.16	0.877143	0	0	0	0	0	0	0	0	0	0	0	0	0	0	0	0	0	0	0	0	0	0	0	0	0	0
New.ReferenceOTU516		Bacteria	Firmicutes		Clostridia	Clostridiales	Clostridiales vadinBB60 group		unclassified Clostridiales vadinBB60 group		unclassified Clostridiales vadinBB60 group	138.22	0.001023	5	55.2788	2.84011e-11	1.10957e-10	1.30929e-08	0.127241	0.425667	2.93967	0.479286	0.719643	3.69	0	0	0	0	0	0	0	0	0	0	0	0	0	0	0	0	0	0	0	0	0	0	0	0	0
New.ReferenceOTU568		Bacteria	Firmicutes		Clostridia	Clostridiales	Clostridiales vadinBB60 group		unclassified Clostridiales vadinBB60 group		unclassified Clostridiales vadinBB60 group	163.16	0.00120759	5	36.0834	2.78161e-07	5.41064e-07	0.000128232	0.158621	1.65167	2.513	0.3625	0.838214	0	0	0	0	0	0	0	0	0	0	0	0	0	0	0	0	0	0	0	0	0	4.6	0	0	0	0
New.ReferenceOTU625		Bacteria	Firmicutes		Clostridia	Clostridiales	Clostridiales vadinBB60 group		unclassified Clostridiales vadinBB60 group		unclassified Clostridiales vadinBB60 group	410.55	0.00303859	5	44.307	5.53965e-09	1.33009e-08	2.55378e-06	1.30345	3.211	5.431	1.46429	2.58893	3.69	3.86	0	4.77	0	0	0	3.69	0	3.61	4.58	0	0	0	0	0	0	0	0	0	0	0	0	4.89	0	5.2
New.ReferenceOTU67		Bacteria	Firmicutes		Clostridia	Clostridiales	Clostridiales vadinBB60 group		unclassified Clostridiales vadinBB60 group		unclassified Clostridiales vadinBB60 group	482.54	0.0035714	5	33.4624	9.60426e-07	1.76397e-06	0.000442756	0.691724	4.63033	5.108	2.27286	3.81036	0	0	0	0	0	0	3.71	0	0	3.61	0	0	0	0	0	0	0	0	0	4.42	0	0	0	0	0	3.31
New.ReferenceOTU83		Bacteria	Firmicutes		Clostridia	Clostridiales	Clostridiales vadinBB60 group		unclassified Clostridiales vadinBB60 group		unclassified Clostridiales vadinBB60 group	222.62	0.00164767	4	28.1801	1.14672e-05	1.89475e-05	0.00528637	0	1.962	2.36333	1.13036	2.18607	0	0	0	0	0	0	0	0	0	0	0	0	0	0	0	0	0	0	0	0	0	0	0	0	0	0
GQ175485.1.1455	chicken cecum	Bacteria	Firmicutes		Clostridia	Clostridiales	Defluviitaleaceae	0.00198605	Defluviitaleaceae UCG-011	0.00198605	unclassified Defluviitaleaceae UCG-011	268.34	0.00198605	4	56.3732	1.67453e-11	6.95459e-11	7.71959e-09	0	1.82633	4.03633	0.970357	2.33179	0	0	0	0	0	0	0	0	0	0	0	0	0	0	0	0	0	0	0	0	0	0	0	0	0	0
AF376231.1.1347	chicken cecum	Bacteria	Firmicutes		Clostridia	Clostridiales	Lachnospiraceae	0.0978788	[Eubacterium] hallii group	0.00310587	unclassified [Eubacterium] hallii group	419.64	0.00310587	5	37.5291	1.40135e-07	2.80879e-07	6.46021e-05	0.467241	2.97033	4.59333	2.26	4.13929	0	0	0	3.82	0	0	5.22	0	0	0	0	0	0	0	0	0	0	4.51	0	0	0	0	0	0	0	0
AM404477.1.1484	human feces	Bacteria	Firmicutes		Clostridia	Clostridiales	Lachnospiraceae		[Ruminococcus] torques group	0.0240833	unclassified [Ruminococcus] torques group	351.93	0.00260473	5	32.4659	1.53631e-06	2.74511e-06	0.000708238	0.711724	2.71433	4.041	1.97929	2.61464	0	0	0	0	0	0	3.71	3.69	4.93	0	0	0	0	0	0	0	0	0	0	0	0	0	0	0	0	4.8
DQ071521.1.1496	capercaillie cecum	Bacteria	Firmicutes		Clostridia	Clostridiales	Lachnospiraceae		[Ruminococcus] torques group		unclassified [Ruminococcus] torques group	405.79	0.00300336	5	54.8034	3.57214e-11	1.33883e-10	1.64676e-08	0.124483	3.597	4.37967	2.00214	3.815	0	0	3.61	0	0	0	0	0	0	0	0	0	0	0	0	0	0	0	0	0	0	0	0	0	0	0
GQ175509.1.1455	chicken cecum	Bacteria	Firmicutes		Clostridia	Clostridiales	Lachnospiraceae		[Ruminococcus] torques group		unclassified [Ruminococcus] torques group	265.57	0.00196555	4	50.8576	2.39047e-10	7.29806e-10	1.10201e-07	0	2.43767	2.78533	1.81464	2.07393	0	0	0	0	0	0	0	0	0	0	0	0	0	0	0	0	0	0	0	0	0	0	0	0	0	0
GQ871728.1.1492	goose cecum	Bacteria	Firmicutes		Clostridia	Clostridiales	Lachnospiraceae		[Ruminococcus] torques group		unclassified [Ruminococcus] torques group	908.29	0.00672249	5	59.6829	3.38193e-12	1.69464e-11	1.55907e-09	1.90034	7.51567	8.30567	6.33	7.18929	3.69	3.86	0	0	0	0	5.62	5.2	5.9	0	0	5.27	3.81	2.97	0	0	0	0	0	0	0	0	0	0	3.46	7.08
HQ765097.1.1454	human gut	Bacteria	Firmicutes		Clostridia	Clostridiales	Lachnospiraceae		[Ruminococcus] torques group		unclassified [Ruminococcus] torques group	565.61	0.00418623	5	40.4995	3.41198e-08	7.4546e-08	1.57292e-05	1.06069	4.637	5.606	3.42357	4.70357	4.63	4.81	3.61	0	5.97	0	3.71	0	0	3.61	0	0	0	0	0	0	0	0	0	4.42	0	0	0	0	0	0
HQ788230.1.1452	human gut	Bacteria	Firmicutes		Clostridia	Clostridiales	Lachnospiraceae		[Ruminococcus] torques group		unclassified [Ruminococcus] torques group	194.1	0.00143658	5	28.6172	9.34949e-06	1.556e-05	0.00431012	0.263448	1.236	2.24467	1.16571	1.76429	0	0	3.61	0	4.03	0	0	0	0	0	0	0	0	0	0	0	0	0	0	0	0	0	0	0	0	0
KF494521.1.1281	permafrost soil	Bacteria	Firmicutes		Clostridia	Clostridiales	Lachnospiraceae		[Ruminococcus] torques group		unclassified [Ruminococcus] torques group	268.53	0.00198746	5	69.8895	2.39509e-14	2.62889e-13	1.10413e-11	0.216207	1.892	4.05533	1.19464	1.79964	0	0	0	0	0	0	0	0	0	0	3.64	0	0	0	0	0	0	0	0	0	0	0	0	0	0	0
New.ReferenceOTU301		Bacteria	Firmicutes		Clostridia	Clostridiales	Lachnospiraceae		[Ruminococcus] torques group		unclassified [Ruminococcus] torques group	294.12	0.00217686	5	39.8029	4.75423e-08	1.0194e-07	2.1917e-05	0.59069	1.893	3.899	1.51857	2.16821	0	3.86	0	0	0	4.06	0	0	5.9	0	0	0	0	0	0	0	0	0	0	0	0	0	0	0	0	3.31
DQ793567.1.1394	human feces	Bacteria	Firmicutes		Clostridia	Clostridiales	Lachnospiraceae		Coprococcus 1	0.0114916	unclassified Coprococcus 1	114.6	0.000848185	4	43.9603	6.53882e-09	1.54584e-08	3.0144e-06	0	1.06667	2.05067	0.0710714	0.681786	0	0	0	0	0	0	0	0	0	0	0	0	0	0	0	0	0	0	0	0	0	0	0	0	0	0
DQ799354.1.1390	human feces	Bacteria	Firmicutes		Clostridia	Clostridiales	Lachnospiraceae		Coprococcus 1		unclassified Coprococcus 1	245.46	0.00181671	4	37.7658	1.25242e-07	2.53231e-07	5.77366e-05	0	2.497	2.99767	1.005	1.87429	0	0	0	0	0	0	0	0	0	0	0	0	0	0	0	0	0	0	0	0	0	0	0	0	0	0
GQ448721.1.1394	cow feces	Bacteria	Firmicutes		Clostridia	Clostridiales	Lachnospiraceae		Coprococcus 1		unclassified Coprococcus 1	344.11	0.00254685	4	62.9599	6.91892e-13	4.43003e-12	3.18962e-10	0	3.755	4.48733	1.21393	2.24464	0	0	0	0	0	0	0	0	0	0	0	0	0	0	0	0	0	0	0	0	0	0	0	0	0	0
GQ448793.1.1388	cow feces	Bacteria	Firmicutes		Clostridia	Clostridiales	Lachnospiraceae		Coprococcus 1		unclassified Coprococcus 1	287.55	0.00212823	5	49.8201	3.93702e-10	1.14149e-09	1.81497e-07	0.248621	3.03833	3.33	1.36464	1.82429	0	0	0	0	0	0	0	0	0	0	0	3.75	0	0	0	0	0	0	0	0	0	0	0	0	3.46	0
HQ806146.1.1448	human gut	Bacteria	Firmicutes		Clostridia	Clostridiales	Lachnospiraceae		Coprococcus 1		unclassified Coprococcus 1	207.54	0.00153606	5	53.7391	5.968e-11	2.09302e-10	2.75125e-08	0.221724	2.01267	2.91	0.587857	1.32036	0	0	0	0	0	0	0	0	0	0	0	0	0	2.97	0	0	0	0	0	0	0	0	0	0	3.46	0
HW066391.1.1499	mouse colon	Bacteria	Firmicutes		Clostridia	Clostridiales	Lachnospiraceae		Coprococcus 1		unclassified Coprococcus 1	181.54	0.00134362	4	49.2678	5.13385e-10	1.46093e-09	2.3667e-07	0	1.774	2.69533	0.521786	1.17321	0	0	0	0	0	0	0	0	0	0	0	0	0	0	0	0	0	0	0	0	0	0	0	0	0	0
New.CleanUp.ReferenceOTU14693		Bacteria	Firmicutes		Clostridia	Clostridiales	Lachnospiraceae		Coprococcus 1		unclassified Coprococcus 1	171.86	0.00127198	5	47.5254	1.18519e-09	3.12212e-09	5.46371e-07	0.159655	1.32667	2.60933	0.431786	1.32357	4.63	0	0	0	0	0	0	0	0	0	0	0	0	0	0	0	0	0	0	0	0	0	0	0	0	0
HQ814833.1.1443	human gut	Bacteria	Firmicutes		Clostridia	Clostridiales	Lachnospiraceae		Eisenbergiella	0.00222127	unclassified Eisenbergiella	300.12	0.00222127	5	40.7623	3.01026e-08	6.60824e-08	1.38773e-05	0.508966	2.589	3.49733	1.00286	2.6675	3.69	0	0	3.82	0	0	0	0	0	3.61	3.64	0	0	0	0	0	0	0	0	0	0	0	0	0	0	0
DQ057365.1.1393	chicken ileum and cecum	Bacteria	Firmicutes		Clostridia	Clostridiales	Lachnospiraceae		Lachnoclostridium	0.00480394	unclassified Lachnoclostridium	331.21	0.00245137	5	47.8302	1.02392e-09	2.72847e-09	4.72025e-07	0.316552	2.38767	4.59167	1.26857	2.75464	0	0	0	0	0	0	0	0	0	0	0	0	0	0	0	0	0	4.51	0	0	0	0	0	0	0	0
DQ057383.1.1395	chicken ileum and cecum	Bacteria	Firmicutes		Clostridia	Clostridiales	Lachnospiraceae		Lachnoclostridium		unclassified Lachnoclostridium	317.86	0.00235256	5	51.694	1.59841e-10	5.08183e-10	7.36865e-08	0.127241	2.392	4.246	1.27393	2.83429	0	0	0	0	0	0	0	3.69	0	0	0	0	0	0	0	0	0	0	0	0	0	0	0	0	0	0
New.ReferenceOTU567		Bacteria	Firmicutes		Clostridia	Clostridiales	Lachnospiraceae		Lachnospiraceae FCS020 group	0.00216354	unclassified Lachnospiraceae FCS020 group	292.32	0.00216354	4	58.4366	6.17923e-12	2.90676e-11	2.84862e-09	0	2.41667	3.82133	0.896071	2.86036	0	0	0	0	0	0	0	0	0	0	0	0	0	0	0	0	0	0	0	0	0	0	0	0	0	0
New.ReferenceOTU123		Bacteria	Firmicutes		Clostridia	Clostridiales	Lachnospiraceae		Lachnospiraceae FE2018 group	0.00149587	unclassified Lachnospiraceae FE2018 group	202.11	0.00149587	5	30.9794	3.09109e-06	5.3977e-06	0.00142499	0.114138	1.85967	2.21667	0.826071	1.90643	0	0	0	0	0	0	0	0	0	0	0	0	0	0	0	0	0	0	0	0	0	0	0	0	0	3.31
GQ132759.1.1392	ASBR reactor treating swine waste	Bacteria	Firmicutes		Clostridia	Clostridiales	Lachnospiraceae		Lachnospiraceae UCG-002	0.00198842	unclassified Lachnospiraceae UCG-002	268.66	0.00198842	4	57.1689	1.14023e-11	4.95891e-11	5.25645e-09	0	2.14733	3.53533	0.776071	2.73036	0	0	0	0	0	0	0	0	0	0	0	0	0	0	0	0	0	0	0	0	0	0	0	0	0	0
DQ057422.1.1460	chicken ileum and cecum	Bacteria	Firmicutes		Clostridia	Clostridiales	Lachnospiraceae		Lachnospiraceae UCG-006	0.00129004	unclassified Lachnospiraceae UCG-006	174.3	0.00129004	4	46.0532	2.40091e-09	6.01533e-09	1.10682e-06	0	1.536	2.24033	0.112143	2.06679	0	0	0	0	0	0	0	0	0	0	0	0	0	0	0	0	0	0	0	0	0	0	0	0	0	0
New.CleanUp.ReferenceOTU1805		Bacteria	Firmicutes		Clostridia	Clostridiales	Lachnospiraceae		Lachnospiraceae UCG-008	0.00203135	unclassified Lachnospiraceae UCG-008	274.46	0.00203135	5	47.8589	1.00992e-09	2.70681e-09	4.65572e-07	0.124483	2.52967	3.58933	0.857857	2.25929	0	0	3.61	0	0	0	0	0	0	0	0	0	0	0	0	0	0	0	0	0	0	0	0	0	0	0
DQ327057.1.1355	human feces	Bacteria	Firmicutes		Clostridia	Clostridiales	Lachnospiraceae		Roseburia	0.0116847	unclassified Roseburia	423.78	0.00313651	5	50.6664	2.62082e-10	7.94867e-10	1.2082e-07	0.297931	3.53467	4.58667	2.01393	4.11107	0	0	0	0	0	0	3.71	0	4.93	0	0	0	0	0	0	0	0	0	0	0	0	0	0	0	0	0
DQ801366.1.1393	human feces	Bacteria	Firmicutes		Clostridia	Clostridiales	Lachnospiraceae		Roseburia		unclassified Roseburia	294.46	0.00217938	5	43.9695	6.51009e-09	1.54584e-08	3.00115e-06	0.127241	2.25667	2.80933	1.205	3.75179	3.69	0	0	0	0	0	0	0	0	0	0	0	0	0	0	0	0	0	0	0	0	0	0	0	0	0
New.ReferenceOTU402		Bacteria	Firmicutes		Clostridia	Clostridiales	Lachnospiraceae		Roseburia		unclassified Roseburia	860.51	0.00636886	5	54.9931	3.25981e-11	1.24146e-10	1.50277e-08	1.37345	7.676	7.98967	5.52786	6.9975	0	0	0	0	0	0	3.71	5.2	0	0	0	0	0	3.88	0	0	0	4.51	0	4.42	0	0	0	0	3.46	7.56
DQ673545.1.1497	gayal rumen	Bacteria	Firmicutes		Clostridia	Clostridiales	Lachnospiraceae		Sellimonas	0.00412309	unclassified Sellimonas	557.08	0.00412309	5	67.55	7.46382e-14	6.88164e-13	3.44082e-11	0.18	4.59067	6.233	2.40714	5.70536	0	0	0	0	0	0	0	0	0	0	0	0	0	0	0	0	5.22	0	0	0	0	0	0	0	0	0
JQ203135.1.1341	bottlenose dolphin rectum	Bacteria	Firmicutes		Clostridia	Clostridiales	Lachnospiraceae		Tyzzerella 3	0.000759665	unclassified Tyzzerella 3	102.64	0.000759665	5	8.24767	0.0829158	0.0960406	1	0.297931	0.550667	0.470667	0.134286	2.12857	0	0	0	0	0	0	3.71	0	4.93	0	0	0	0	0	0	0	0	0	0	0	0	0	0	0	0	0
AB969320.1.1524	rat cecum	Bacteria	Firmicutes		Clostridia	Clostridiales	Lachnospiraceae		unclassified Lachnospiraceae	0.029742	unclassified Lachnospiraceae	310.74	0.00229987	5	44.7926	4.39094e-09	1.08829e-08	2.02422e-06	0.307241	2.71	4.12167	1.32107	2.13893	0	0	0	0	0	0	3.71	5.2	0	0	0	0	0	0	0	0	0	0	0	0	0	0	0	0	0	0
DQ057385.1.1392	chicken ileum and cecum	Bacteria	Firmicutes		Clostridia	Clostridiales	Lachnospiraceae		unclassified Lachnospiraceae		unclassified Lachnospiraceae	168.15	0.00124452	4	44.5453	4.94259e-09	1.19923e-08	2.27854e-06	0	1.21733	2.11567	1.27571	1.15857	0	0	0	0	0	0	0	0	0	0	0	0	0	0	0	0	0	0	0	0	0	0	0	0	0	0
DQ071540.1.1502	capercaillie cecum	Bacteria	Firmicutes		Clostridia	Clostridiales	Lachnospiraceae		unclassified Lachnospiraceae		unclassified Lachnospiraceae	143.98	0.00106563	5	3.85595	0.425852	0.447111	1	1.49621	1.56833	0.284667	1.1575	0.449643	0	0	0	0	0	0	0	0	0	4.55	3.64	0	3.81	2.97	4.67	0	0	6.05	0	0	0	0	5.06	0	4.39	0
DQ794713.1.1383	human feces	Bacteria	Firmicutes		Clostridia	Clostridiales	Lachnospiraceae		unclassified Lachnospiraceae		unclassified Lachnospiraceae	632.98	0.00468485	5	57.0562	1.20405e-11	5.18756e-11	5.55068e-09	0.471724	5.896	6.194	4.38321	4.78107	0	0	0	0	0	0	0	0	0	0	0	0	0	0	0	0	0	0	0	0	0	0	0	0	5.36	3.31
DQ803857.1.1291	human feces	Bacteria	Firmicutes		Clostridia	Clostridiales	Lachnospiraceae		unclassified Lachnospiraceae		unclassified Lachnospiraceae	735.28	0.005442	5	51.1858	2.04132e-10	6.35843e-10	9.41047e-08	1.07103	6.62167	7.06367	5.24107	5.24679	0	0	3.61	0	4.03	0	0	5.2	0	0	0	0	0	0	0	0	0	0	0	0	0	0	0	0	7.03	5.2
FP929060.3837.5503		Bacteria	Firmicutes		Clostridia	Clostridiales	Lachnospiraceae		unclassified Lachnospiraceae		unclassified Lachnospiraceae	274.55	0.00203202	5	43.1854	9.47062e-09	2.18298e-08	4.36596e-06	0.138966	2.15467	3.41133	1.35786	2.34	0	0	0	0	4.03	0	0	0	0	0	0	0	0	0	0	0	0	0	0	0	0	0	0	0	0	0
GQ491389.1.1368	mouse cecum	Bacteria	Firmicutes		Clostridia	Clostridiales	Lachnospiraceae		unclassified Lachnospiraceae		unclassified Lachnospiraceae	244.73	0.00181131	5	20.8127	0.000344921	0.000504789	0.159008	0.428966	1.36567	2.451	1.73286	2.47393	0	0	0	0	0	4.06	0	0	0	3.61	0	0	0	2.97	0	1.8	0	0	0	0	0	0	0	0	0	0
GQ491627.1.1358	mouse cecum	Bacteria	Firmicutes		Clostridia	Clostridiales	Lachnospiraceae		unclassified Lachnospiraceae		unclassified Lachnospiraceae	195.13	0.00144421	4	42.0066	1.66289e-08	3.72132e-08	7.66593e-06	0	1.30267	2.44333	1.12143	1.83393	0	0	0	0	0	0	0	0	0	0	0	0	0	0	0	0	0	0	0	0	0	0	0	0	0	0
GQ864252.1.1491	goose cecum	Bacteria	Firmicutes		Clostridia	Clostridiales	Lachnospiraceae		unclassified Lachnospiraceae		unclassified Lachnospiraceae	379.15	0.00280619	5	48.6284	6.9798e-10	1.95688e-09	3.21769e-07	0.31	3.109	4.15567	1.75357	3.68286	0	0	0	0	0	4.06	0	0	4.93	0	0	0	0	0	0	0	0	0	0	0	0	0	0	0	0	0
New.CleanUp.ReferenceOTU54463		Bacteria	Firmicutes		Clostridia	Clostridiales	Lachnospiraceae		unclassified Lachnospiraceae		unclassified Lachnospiraceae	148.13	0.00109635	4	52.0292	1.3602e-10	4.41585e-10	6.27051e-08	0	1.05967	2.36867	0.244643	1.3725	0	0	0	0	0	0	0	0	0	0	0	0	0	0	0	0	0	0	0	0	0	0	0	0	0	0
New.ReferenceOTU36		Bacteria	Firmicutes		Clostridia	Clostridiales	Lachnospiraceae		unclassified Lachnospiraceae		unclassified Lachnospiraceae	332.17	0.00245848	5	15.2469	0.00421559	0.00558445	1	2.97172	1.00133	1.234	1.39821	4.99214	0	0	0	0	0	0	0	0	0	0	0	4.7	0	0	6.21	0	0	7.04	5.51	7.68	6.73	6.55	8.02	6.85	5.36	4.8
New.ReferenceOTU440		Bacteria	Firmicutes		Clostridia	Clostridiales	Lachnospiraceae		unclassified Lachnospiraceae		unclassified Lachnospiraceae	208.79	0.00154531	5	32.1219	1.80647e-06	3.20301e-06	0.000832782	0.157931	1.036	1.01567	0.312143	4.78286	0	0	0	0	0	0	0	0	0	0	4.58	0	0	0	0	0	0	0	0	0	0	0	0	0	0	0
New.ReferenceOTU54		Bacteria	Firmicutes		Clostridia	Clostridiales	Lachnospiraceae		unclassified Lachnospiraceae		unclassified Lachnospiraceae	244.72	0.00181124	5	35.5769	3.53563e-07	6.79135e-07	0.000162992	0.261034	2.08133	3.09033	1.30286	1.62571	0	3.86	0	0	0	0	3.71	0	0	0	0	0	0	0	0	0	0	0	0	0	0	0	0	0	0	0
AM278590.1.1485	human feces	Bacteria	Firmicutes		Clostridia	Clostridiales	Peptococcaceae	0.00267326	Peptococcus	0.00267326	unclassified Peptococcus	361.19	0.00267326	5	36.4155	2.37658e-07	4.66215e-07	0.000109561	0.393793	2.36967	4.31467	2.18179	3.14821	0	0	0	3.82	0	0	0	4.63	0	0	0	0	0	2.97	0	0	0	0	0	0	0	0	0	0	0	0
FN668375.4306350.4307737	human	Bacteria	Firmicutes		Clostridia	Clostridiales	Peptostreptococcaceae	0.00278265	Intestinibacter	0.000987106	unclassified Intestinibacter	133.37	0.000987106	4	14.9229	0.00486374	0.00642459	1	0.781379	1.67533	0	0.38	1.77893	0	4.81	3.61	0	0	0	0	4.63	0	0	3.64	0	0	5.97	0	0	0	0	0	0	0	0	0	0	0	0
JN387561.1.1339	Sulfur Spring	Bacteria	Firmicutes		Clostridia	Clostridiales	Peptostreptococcaceae		Paeniclostridium	0.000723177	sordellii	97.71	0.000723177	5	6.06928	0.194034	0.216585	1	0.429655	1.302	0.0233333	0.458929	1.16571	0	0	0	0	0	0	3.71	0	0	3.61	0	0	0	5.14	0	0	0	0	0	0	0	0	0	0	0	0
GQ133402.1.1374	ASBR reactor treating swine waste	Bacteria	Firmicutes		Clostridia	Clostridiales	Peptostreptococcaceae		Peptoclostridium	0.00107237	unclassified Peptoclostridium	144.89	0.00107237	5	17.8527	0.00131864	0.00182004	0.607894	0.923448	2.22433	0.0436667	0.0564286	1.73179	0	0	3.61	0	0	4.06	0	0	0	4.55	3.64	0	3.81	7.11	0	0	0	0	0	0	0	0	0	0	0	0
AM697405.1.1465	indoor dust	Bacteria	Firmicutes		Clostridia	Clostridiales	Ruminococcaceae	0.209682	[Eubacterium] coprostanoligenes group	0.010799	unclassified [Eubacterium] coprostanoligenes group	272.11	0.00201396	5	54.0371	5.16946e-11	1.86138e-10	2.38312e-08	0.114138	1.94133	3.923	0.916786	2.4	0	0	0	0	0	0	0	0	0	0	0	0	0	0	0	0	0	0	0	0	0	0	0	0	0	3.31
GQ175397.1.1443	chicken cecum	Bacteria	Firmicutes		Clostridia	Clostridiales	Ruminococcaceae		[Eubacterium] coprostanoligenes group		unclassified [Eubacterium] coprostanoligenes group	214.26	0.00158579	4	49.9761	3.65258e-10	1.07251e-09	1.68384e-07	0	1.58033	2.99467	0.853571	1.89679	0	0	0	0	0	0	0	0	0	0	0	0	0	0	0	0	0	0	0	0	0	0	0	0	0	0
HQ746544.1.1445	human gut	Bacteria	Firmicutes		Clostridia	Clostridiales	Ruminococcaceae		[Eubacterium] coprostanoligenes group		unclassified [Eubacterium] coprostanoligenes group	504.98	0.00373749	5	55.4462	2.61963e-11	1.03218e-10	1.20765e-08	0.378621	4.15033	5.55767	2.81429	4.42714	0	0	0	0	0	0	0	0	0	0	0	0	0	0	0	1.8	0	0	0	0	0	0	0	0	0	3.31
New.ReferenceOTU374		Bacteria	Firmicutes		Clostridia	Clostridiales	Ruminococcaceae		[Eubacterium] coprostanoligenes group		unclassified [Eubacterium] coprostanoligenes group	467.73	0.00346179	5	48.3971	7.79971e-10	2.10273e-09	3.59566e-07	0.585862	4.6	5.44767	2.32643	3.00607	0	0	0	0	0	4.06	0	0	0	0	0	3.75	0	0	0	0	0	0	0	0	0	0	0	0	5.67	0
DQ071530.1.1490	capercaillie cecum	Bacteria	Firmicutes		Clostridia	Clostridiales	Ruminococcaceae		Anaerotruncus	0.021992	unclassified Anaerotruncus	893.42	0.00661243	5	60.5435	2.22999e-12	1.18164e-11	1.02802e-09	1.9131	7.51367	8.453	6.63071	6.18857	0	0	0	0	0	4.06	3.71	4.63	0	3.61	0	0	3.81	0	0	0	0	0	0	4.42	0	4.6	5.06	0	6.92	7.41
GQ175402.1.1433	chicken cecum	Bacteria	Firmicutes		Clostridia	Clostridiales	Ruminococcaceae		Anaerotruncus		unclassified Anaerotruncus	240.8	0.00178222	4	61.9424	1.13277e-12	6.61022e-12	5.22207e-10	0	1.37267	3.495	0.471429	2.91321	0	0	0	0	0	0	0	0	0	0	0	0	0	0	0	0	0	0	0	0	0	0	0	0	0	0
New.ReferenceOTU162		Bacteria	Firmicutes		Clostridia	Clostridiales	Ruminococcaceae		Anaerotruncus		unclassified Anaerotruncus	1093.82	0.00809565	5	62.4192	8.99153e-13	5.44014e-12	4.1451e-10	3.16448	8.72	9.918	7.92714	7.89107	3.69	0	0	3.82	4.03	0	0	4.63	0	0	0	0	0	2.97	5.64	0	0	6.05	5.51	5.39	4.77	6.55	6.03	0	6.34	8.55
New.ReferenceOTU38		Bacteria	Firmicutes		Clostridia	Clostridiales	Ruminococcaceae		Anaerotruncus		unclassified Anaerotruncus	180.27	0.00133423	5	85.5673	1.14976e-17	4.41701e-16	5.30041e-15	0.11931	0.656333	4.37	0.167857	0.761429	0	0	0	0	0	0	0	0	0	0	0	0	0	0	0	0	0	0	0	0	0	0	0	0	3.46	0
New.ReferenceOTU430		Bacteria	Firmicutes		Clostridia	Clostridiales	Ruminococcaceae		Anaerotruncus		unclassified Anaerotruncus	152.54	0.00112899	4	64.8021	2.83242e-13	1.92022e-12	1.30575e-10	0	0.440667	3.369	0.252143	1.11393	0	0	0	0	0	0	0	0	0	0	0	0	0	0	0	0	0	0	0	0	0	0	0	0	0	0
New.ReferenceOTU494		Bacteria	Firmicutes		Clostridia	Clostridiales	Ruminococcaceae		Anaerotruncus		unclassified Anaerotruncus	410.54	0.00303851	5	64.718	2.95041e-13	1.97121e-12	1.36014e-10	0.404828	2.96933	5.68567	2.20179	2.76786	0	0	0	0	0	0	0	0	0	3.61	0	0	0	0	0	0	0	0	0	0	0	0	0	0	3.46	0
GQ867558.1.1454	harbor seal colon	Bacteria	Firmicutes		Clostridia	Clostridiales	Ruminococcaceae		Butyricicoccus	0.00156352	unclassified Butyricicoccus	211.25	0.00156352	4	56.8209	1.34899e-11	5.75818e-11	6.21884e-09	0	1.57067	3.22367	0.471786	1.93607	0	0	0	0	0	0	0	0	0	0	0	0	0	0	0	0	0	0	0	0	0	0	0	0	0	0
DQ456155.1.1438	turkey cecum	Bacteria	Firmicutes		Clostridia	Clostridiales	Ruminococcaceae		Faecalibacterium	0.00580237	unclassified Faecalibacterium	319.78	0.00236678	5	20.2598	0.000443741	0.000641269	0.204565	0.811034	2.92967	3.18833	1.77929	2.24643	0	0	3.61	3.82	0	0	0	0	4.93	4.55	3.64	0	0	2.97	0	0	0	0	0	0	0	0	0	0	0	0
GQ448243.1.1395	cow feces	Bacteria	Firmicutes		Clostridia	Clostridiales	Ruminococcaceae		Faecalibacterium		unclassified Faecalibacterium	464.19	0.00343559	5	42.9451	1.06231e-08	2.43643e-08	4.89723e-06	0.519655	3.68467	5.029	2.14821	4.55571	0	0	0	0	0	0	0	5.2	0	0	0	0	0	3.88	0	0	0	0	0	0	0	0	0	0	0	5.99
New.CleanUp.ReferenceOTU11382		Bacteria	Firmicutes		Clostridia	Clostridiales	Ruminococcaceae		Intestinimonas	0.0016114	unclassified Intestinimonas	217.72	0.0016114	5	48.4027	7.77862e-10	2.10273e-09	3.58594e-07	0.301379	2.308	2.87867	0.852143	1.05429	0	0	0	0	4.99	0	0	0	0	0	0	3.75	0	0	0	0	0	0	0	0	0	0	0	0	0	0
AB627689.1.1530	rat cecum	Bacteria	Firmicutes		Clostridia	Clostridiales	Ruminococcaceae		Ruminiclostridium 5	0.0104448	unclassified Ruminiclostridium 5	473.26	0.00350272	5	61.5762	1.35258e-12	7.69803e-12	6.2354e-10	0.0906897	4.57933	5.72067	2.3425	3.43	0	0	0	0	0	0	0	0	0	0	0	0	0	0	0	0	0	0	0	0	0	0	0	0	0	0
HQ782987.1.1439	human gut	Bacteria	Firmicutes		Clostridia	Clostridiales	Ruminococcaceae		Ruminiclostridium 5		unclassified Ruminiclostridium 5	322.28	0.00238528	5	52.5166	1.07561e-10	3.56731e-10	4.95856e-08	0.102414	2.60667	4.25633	1.31321	2.7375	0	0	0	0	0	0	0	0	0	0	0	0	0	2.97	0	0	0	0	0	0	0	0	0	0	0	0
New.CleanUp.ReferenceOTU32534		Bacteria	Firmicutes		Clostridia	Clostridiales	Ruminococcaceae		Ruminiclostridium 5		unclassified Ruminiclostridium 5	172.81	0.00127901	3	46.1198	2.3254e-09	5.85796e-09	1.07201e-06	0	2.03267	2.57567	0	1.23429	0	0	0	0	0	0	0	0	0	0	0	0	0	0	0	0	0	0	0	0	0	0	0	0	0	0
New.ReferenceOTU153		Bacteria	Firmicutes		Clostridia	Clostridiales	Ruminococcaceae		Ruminiclostridium 5		unclassified Ruminiclostridium 5	270.55	0.00200241	4	67.1042	9.26785e-14	8.21631e-13	4.27248e-11	0	2.48433	3.76867	1.12214	1.84071	0	0	0	0	0	0	0	0	0	0	0	0	0	0	0	0	0	0	0	0	0	0	0	0	0	0
New.ReferenceOTU496		Bacteria	Firmicutes		Clostridia	Clostridiales	Ruminococcaceae		Ruminiclostridium 5		unclassified Ruminiclostridium 5	172.32	0.00127539	4	37.1739	1.65869e-07	3.28178e-07	7.64655e-05	0	1.109	2.77367	0.248571	1.74571	0	0	0	0	0	0	0	0	0	0	0	0	0	0	0	0	0	0	0	0	0	0	0	0	0	0
GQ871731.1.1497	goose cecum	Bacteria	Firmicutes		Clostridia	Clostridiales	Ruminococcaceae		Ruminiclostridium 9	0.00302438	unclassified Ruminiclostridium 9	408.63	0.00302438	5	53.3836	7.08346e-11	2.43692e-10	3.26547e-08	0.229655	3.41933	5.114	2.04893	3.16429	0	0	0	0	4.03	0	0	0	0	0	0	0	0	0	0	0	0	0	0	0	0	0	0	0	0	0
DQ342334.1.1517	chicken gut	Bacteria	Firmicutes		Clostridia	Clostridiales	Ruminococcaceae		Ruminococcaceae NK4A214 group	0.00704674	unclassified Ruminococcaceae NK4A214 group	613.57	0.00454119	5	65.0023	2.57034e-13	1.79534e-12	1.18493e-10	0.57931	5.51233	6.79033	2.80679	5.325	0	0	0	4.77	4.03	0	0	0	0	3.61	0	0	0	0	0	0	0	0	0	0	0	0	0	0	4.39	0
EU843264.1.1489	cow rumen	Bacteria	Firmicutes		Clostridia	Clostridiales	Ruminococcaceae		Ruminococcaceae NK4A214 group		unclassified Ruminococcaceae NK4A214 group	171.58	0.00126991	4	48.4601	7.56717e-10	2.06503e-09	3.48846e-07	0	1.141	2.76467	0.646071	1.29714	0	0	0	0	0	0	0	0	0	0	0	0	0	0	0	0	0	0	0	0	0	0	0	0	0	0
HQ785436.1.1450	human gut	Bacteria	Firmicutes		Clostridia	Clostridiales	Ruminococcaceae		Ruminococcaceae NK4A214 group		unclassified Ruminococcaceae NK4A214 group	166.95	0.00123564	4	64.8418	2.77846e-13	1.91175e-12	1.28087e-10	0	1.179	3.06067	0.306429	1.11357	0	0	0	0	0	0	0	0	0	0	0	0	0	0	0	0	0	0	0	0	0	0	0	0	0	0
New.CleanUp.ReferenceOTU50375		Bacteria	Firmicutes		Clostridia	Clostridiales	Ruminococcaceae		Ruminococcaceae UCG-008	0.00175417	unclassified Ruminococcaceae UCG-008	237.01	0.00175417	5	32.8721	1.2687e-06	2.29361e-06	0.000584871	0.331724	1.715	3.21767	1.5775	1.25857	0	0	0	0	0	0	0	0	0	0	0	0	0	0	0	0	0	0	0	4.42	0	0	0	0	0	5.2
New.ReferenceOTU592		Bacteria	Firmicutes		Clostridia	Clostridiales	Ruminococcaceae		Ruminococcaceae UCG-013	0.0011429	unclassified Ruminococcaceae UCG-013	154.42	0.0011429	5	26.0548	3.08498e-05	4.95532e-05	0.0142218	0.277931	0.904667	1.87667	0.541786	1.70536	0	0	0	3.82	0	0	0	0	0	0	0	0	0	0	0	0	0	0	0	0	0	0	0	0	0	4.24
AB009189.1.1422	cow rumen	Bacteria	Firmicutes		Clostridia	Clostridiales	Ruminococcaceae		Ruminococcaceae UCG-014	0.0942246	unclassified Ruminococcaceae UCG-014	62.83	0.000465021	4	38.6901	8.07243e-08	1.68389e-07	3.72139e-05	0	0.691333	1.06367	0.148571	0.215	0	0	0	0	0	0	0	0	0	0	0	0	0	0	0	0	0	0	0	0	0	0	0	0	0	0
AB494949.1.1514	sheep rumen	Bacteria	Firmicutes		Clostridia	Clostridiales	Ruminococcaceae		Ruminococcaceae UCG-014		unclassified Ruminococcaceae UCG-014	273.57	0.00202476	5	27.2223	1.79238e-05	2.91488e-05	0.00826285	0.344483	2.08533	3.39733	1.41179	2.1275	0	0	0	0	0	0	3.71	0	0	0	0	0	0	2.97	0	0	0	0	0	0	0	0	0	0	0	3.31
AB702900.1.1375	mouse feces	Bacteria	Firmicutes		Clostridia	Clostridiales	Ruminococcaceae		Ruminococcaceae UCG-014		unclassified Ruminococcaceae UCG-014	97.4	0.000720883	4	22.5483	0.000155844	0.00023402	0.0718442	0	0.859333	1.52733	0.208571	0.712857	0	0	0	0	0	0	0	0	0	0	0	0	0	0	0	0	0	0	0	0	0	0	0	0	0	0
AY916291.1.1345	human colon	Bacteria	Firmicutes		Clostridia	Clostridiales	Ruminococcaceae		Ruminococcaceae UCG-014		unclassified Ruminococcaceae UCG-014	796.71	0.00589666	5	61.3631	1.49964e-12	8.43091e-12	6.91335e-10	1.58034	6.58333	8.15867	4.2875	6.73464	0	0	4.55	3.82	4.03	0	3.71	0	0	0	4.58	5.67	0	0	0	0	0	0	0	0	0	6.55	0	0	0	5.77
DQ057419.1.1445	chicken ileum and cecum	Bacteria	Firmicutes		Clostridia	Clostridiales	Ruminococcaceae		Ruminococcaceae UCG-014		unclassified Ruminococcaceae UCG-014	571.95	0.00423315	5	35.4835	3.69543e-07	7.06884e-07	0.000170359	1.11655	4.519	6.06933	3.27786	4.64786	0	0	0	0	0	0	0	0	4.93	4.55	4.58	3.75	3.81	0	0	0	0	0	0	0	0	0	0	4.89	0	0
DQ071456.1.1488	capercaillie cecum	Bacteria	Firmicutes		Clostridia	Clostridiales	Ruminococcaceae		Ruminococcaceae UCG-014		unclassified Ruminococcaceae UCG-014	996.61	0.00737617	5	62.5005	8.6443e-13	5.31336e-12	3.98502e-10	3.11034	8.51467	8.851	6.12179	7.64393	3.69	0	5.12	4.77	5.56	5.58	4.65	3.69	0	4.55	4.58	0	0	3.88	0	0	0	0	6.08	0	4.77	4.6	0	0	6.79	4.24
DQ394660.1.1518	reindeer rumen	Bacteria	Firmicutes		Clostridia	Clostridiales	Ruminococcaceae		Ruminococcaceae UCG-014		unclassified Ruminococcaceae UCG-014	94.56	0.000699863	3	15.6227	0.00356958	0.00476786	1	0	0.652333	1.31	0	1.27464	0	0	0	0	0	0	0	0	0	0	0	0	0	0	0	0	0	0	0	0	0	0	0	0	0	0
DQ455882.1.1463	turkey cecum	Bacteria	Firmicutes		Clostridia	Clostridiales	Ruminococcaceae		Ruminococcaceae UCG-014		unclassified Ruminococcaceae UCG-014	70.19	0.000519495	4	21.8854	0.000211229	0.000313108	0.0973765	0	0.544	1.19267	0.133929	0.512143	0	0	0	0	0	0	0	0	0	0	0	0	0	0	0	0	0	0	0	0	0	0	0	0	0	0
DQ456230.1.1471	turkey cecum	Bacteria	Firmicutes		Clostridia	Clostridiales	Ruminococcaceae		Ruminococcaceae UCG-014		unclassified Ruminococcaceae UCG-014	573.86	0.00424729	5	39.0783	6.71191e-08	1.42589e-07	3.09419e-05	0.958966	5.296	5.696	2.90714	4.8175	0	3.86	0	0	0	0	5.22	0	0	0	3.64	0	0	2.97	0	0	0	0	0	4.42	0	0	0	0	3.46	4.24
FJ371723.1.1340	human feces	Bacteria	Firmicutes		Clostridia	Clostridiales	Ruminococcaceae		Ruminococcaceae UCG-014		unclassified Ruminococcaceae UCG-014	420.14	0.00310957	5	42.4467	1.3478e-08	3.0309e-08	6.21335e-06	0.666207	2.70567	5.28433	2.10679	3.6475	0	0	0	0	0	0	3.71	0	0	3.61	0	0	0	0	0	0	0	0	0	0	4.77	4.6	0	0	0	0
GQ327116.1.1369	cow rumen	Bacteria	Firmicutes		Clostridia	Clostridiales	Ruminococcaceae		Ruminococcaceae UCG-014		unclassified Ruminococcaceae UCG-014	225.16	0.00166647	4	66.4922	1.24741e-13	1.02689e-12	5.75058e-11	0	1.878	3.11333	0.6675	2.02607	0	0	0	0	0	0	0	0	0	0	0	0	0	0	0	0	0	0	0	0	0	0	0	0	0	0
GQ358475.1.1354	Tammar wallaby foregut	Bacteria	Firmicutes		Clostridia	Clostridiales	Ruminococcaceae		Ruminococcaceae UCG-014		unclassified Ruminococcaceae UCG-014	419.94	0.00310809	5	44.7137	4.55988e-09	1.12412e-08	2.10211e-06	0.80069	3.03933	5.091	1.65643	3.80107	0	0	3.61	3.82	0	4.06	0	4.63	0	0	3.64	0	0	0	0	0	0	0	0	0	0	0	0	0	3.46	0
GQ448052.1.1379	cow feces	Bacteria	Firmicutes		Clostridia	Clostridiales	Ruminococcaceae		Ruminococcaceae UCG-014		unclassified Ruminococcaceae UCG-014	565.87	0.00418815	5	54.6731	3.80394e-11	1.40289e-10	1.75362e-08	0.762069	4.87533	6.147	2.48464	5.12607	0	0	0	0	0	0	3.71	0	0	0	0	0	0	2.97	0	0	0	0	0	4.42	0	4.6	0	0	0	0
HM813227.1.1345	mouse shaved skin or wound	Bacteria	Firmicutes		Clostridia	Clostridiales	Ruminococcaceae		Ruminococcaceae UCG-014		unclassified Ruminococcaceae UCG-014	427.48	0.00316389	5	48.9975	5.84586e-10	1.65334e-09	2.69494e-07	0.582414	3.60367	4.87467	1.55536	4.02464	0	0	0	0	0	4.06	0	0	0	0	0	0	0	0	0	0	0	4.51	0	0	0	0	0	0	0	3.31
HQ780832.1.1450	human gut	Bacteria	Firmicutes		Clostridia	Clostridiales	Ruminococcaceae		Ruminococcaceae UCG-014		unclassified Ruminococcaceae UCG-014	758.2	0.00561164	5	54.9769	3.28543e-11	1.24146e-10	1.51458e-08	1.65172	6.11733	7.488	4.41821	6.3725	0	0	3.61	0	4.03	0	6.61	4.63	4.93	0	3.64	0	0	3.88	0	0	0	0	0	0	0	0	0	0	0	5.2
HW066305.1.1532	mouse colon	Bacteria	Firmicutes		Clostridia	Clostridiales	Ruminococcaceae		Ruminococcaceae UCG-014		unclassified Ruminococcaceae UCG-014	223.37	0.00165322	4	43.3633	8.6985e-09	2.04592e-08	4.01001e-06	0	1.794	3.16267	0.896071	1.77071	0	0	0	0	0	0	0	0	0	0	0	0	0	0	0	0	0	0	0	0	0	0	0	0	0	0
HW066405.1.1512	mouse colon	Bacteria	Firmicutes		Clostridia	Clostridiales	Ruminococcaceae		Ruminococcaceae UCG-014		unclassified Ruminococcaceae UCG-014	335.36	0.00248209	5	37.3237	1.54485e-07	3.06973e-07	7.12177e-05	0.388966	2.841	4.29	1.75071	2.18321	0	0	3.61	0	0	0	0	0	0	0	0	4.7	0	2.97	0	0	0	0	0	0	0	0	0	0	0	0
HW066441.1.1525	mouse colon	Bacteria	Firmicutes		Clostridia	Clostridiales	Ruminococcaceae		Ruminococcaceae UCG-014		unclassified Ruminococcaceae UCG-014	125.64	0.000929894	4	16.8549	0.00206255	0.00279658	0.950837	0	1.265	1.39833	0.867857	0.765714	0	0	0	0	0	0	0	0	0	0	0	0	0	0	0	0	0	0	0	0	0	0	0	0	0	0
JQ188520.1.1340	human feces	Bacteria	Firmicutes		Clostridia	Clostridiales	Ruminococcaceae		Ruminococcaceae UCG-014		unclassified Ruminococcaceae UCG-014	882.65	0.00653272	5	62.3708	9.20457e-13	5.44014e-12	4.24331e-10	1.76483	7.54467	8.59	4.99179	7.41643	4.63	0	0	0	0	0	4.65	0	0	0	0	0	0	3.88	0	0	0	0	5.51	5.39	0	5.57	0	0	4.39	6.5
New.CleanUp.ReferenceOTU19443		Bacteria	Firmicutes		Clostridia	Clostridiales	Ruminococcaceae		Ruminococcaceae UCG-014		unclassified Ruminococcaceae UCG-014	184.03	0.00136205	5	84.6033	1.84137e-17	6.06337e-16	8.48871e-15	0.25	0.583667	4.264	0.274643	0.845	0	0	3.61	0	0	0	0	0	0	0	3.64	0	0	0	0	0	0	0	0	0	0	0	0	0	0	0
New.CleanUp.ReferenceOTU63790		Bacteria	Firmicutes		Clostridia	Clostridiales	Ruminococcaceae		Ruminococcaceae UCG-014		unclassified Ruminococcaceae UCG-014	292.41	0.0021642	4	67.0413	9.55539e-14	8.31139e-13	4.40504e-11	0	2.29567	3.851	1.08786	2.76964	0	0	0	0	0	0	0	0	0	0	0	0	0	0	0	0	0	0	0	0	0	0	0	0	0	0
New.CleanUp.ReferenceOTU66334		Bacteria	Firmicutes		Clostridia	Clostridiales	Ruminococcaceae		Ruminococcaceae UCG-014		unclassified Ruminococcaceae UCG-014	147.04	0.00108828	4	42.9115	1.07947e-08	2.46355e-08	4.97637e-06	0	1.277	2.49367	0.484286	0.727143	0	0	0	0	0	0	0	0	0	0	0	0	0	0	0	0	0	0	0	0	0	0	0	0	0	0
New.ReferenceOTU139		Bacteria	Firmicutes		Clostridia	Clostridiales	Ruminococcaceae		Ruminococcaceae UCG-014		unclassified Ruminococcaceae UCG-014	6.77	5.01065e-05	2	5.24278	0.263281	0.288296	1	0	0.171667	0	0	0.0578571	0	0	0	0	0	0	0	0	0	0	0	0	0	0	0	0	0	0	0	0	0	0	0	0	0	0
New.ReferenceOTU147		Bacteria	Firmicutes		Clostridia	Clostridiales	Ruminococcaceae		Ruminococcaceae UCG-014		unclassified Ruminococcaceae UCG-014	371.88	0.00275238	5	51.9448	1.41661e-10	4.56683e-10	6.53056e-08	0.254138	3.38133	5.09833	0.932143	3.00071	0	0	0	0	0	0	0	0	0	0	0	0	0	0	0	0	0	0	0	0	0	0	0	0	0	0
New.ReferenceOTU173		Bacteria	Firmicutes		Clostridia	Clostridiales	Ruminococcaceae		Ruminococcaceae UCG-014		unclassified Ruminococcaceae UCG-014	210.85	0.00156056	5	74.287	2.81977e-15	3.93913e-14	1.29991e-12	0.0906897	1.07467	4.18433	0.306429	1.49536	0	0	0	0	0	0	0	0	0	0	0	0	0	0	0	0	0	0	0	0	0	0	0	0	0	0
New.ReferenceOTU214		Bacteria	Firmicutes		Clostridia	Clostridiales	Ruminococcaceae		Ruminococcaceae UCG-014		unclassified Ruminococcaceae UCG-014	303.83	0.00224873	5	29.274	6.87664e-06	1.16549e-05	0.00317013	0.938966	2.111	3.93967	1.30929	2.08643	0	0	0	3.82	4.03	0	0	3.69	0	3.61	0	3.75	0	2.97	0	0	0	0	0	0	0	0	0	0	5.36	0
New.ReferenceOTU246		Bacteria	Firmicutes		Clostridia	Clostridiales	Ruminococcaceae		Ruminococcaceae UCG-014		unclassified Ruminococcaceae UCG-014	401.93	0.00297479	5	55.1385	3.03897e-11	1.16747e-10	1.40097e-08	0.300345	3.39133	4.78567	1.61179	3.67071	0	0	0	0	0	0	4.65	0	0	0	0	0	0	0	0	0	0	0	0	0	0	0	0	0	0	0
New.ReferenceOTU293		Bacteria	Firmicutes		Clostridia	Clostridiales	Ruminococcaceae		Ruminococcaceae UCG-014		unclassified Ruminococcaceae UCG-014	336.09	0.00248749	5	33.0456	1.1691e-06	2.12186e-06	0.000538953	0.534138	2.44867	3.884	1.95	2.715	0	0	0	0	0	0	5.22	0	0	0	0	0	0	2.97	4.67	0	0	0	0	0	0	0	0	0	0	0
New.ReferenceOTU334		Bacteria	Firmicutes		Clostridia	Clostridiales	Ruminococcaceae		Ruminococcaceae UCG-014		unclassified Ruminococcaceae UCG-014	149.14	0.00110382	4	93.3867	2.51067e-19	2.31484e-17	1.15742e-16	0.155517	0.601333	3.85367	0	0.392143	0	0	0	0	0	0	0	0	0	0	0	0	0	0	0	0	0	4.51	0	0	0	0	0	0	0	0
New.ReferenceOTU442		Bacteria	Firmicutes		Clostridia	Clostridiales	Ruminococcaceae		Ruminococcaceae UCG-014		unclassified Ruminococcaceae UCG-014	401.92	0.00297471	5	44.6992	4.59157e-09	1.12591e-08	2.11672e-06	0.526552	3.427	4.60533	1.92464	3.27821	0	0	0	0	0	0	0	0	0	0	0	0	0	0	0	0	0	4.51	0	0	0	0	0	0	3.46	0
New.ReferenceOTU519		Bacteria	Firmicutes		Clostridia	Clostridiales	Ruminococcaceae		Ruminococcaceae UCG-014		unclassified Ruminococcaceae UCG-014	731.39	0.00541321	5	66.2045	1.43436e-13	1.10207e-12	6.61242e-11	0.97931	6.583	7.70133	3.55643	6.24571	0	0	0	0	4.03	0	3.71	0	0	0	0	0	0	0	0	0	0	0	0	4.42	0	0	0	4.89	5.36	0
New.ReferenceOTU560		Bacteria	Firmicutes		Clostridia	Clostridiales	Ruminococcaceae		Ruminococcaceae UCG-014		unclassified Ruminococcaceae UCG-014	475.15	0.00351671	5	50.344	3.06037e-10	9.10212e-10	1.41083e-07	0.462759	4.56567	5.224	1.67	4.33143	0	0	0	0	0	5.01	0	0	0	3.61	0	0	0	0	0	0	0	0	0	0	0	0	0	0	0	4.8
New.ReferenceOTU90		Bacteria	Firmicutes		Clostridia	Clostridiales	Ruminococcaceae		Ruminococcaceae UCG-014		unclassified Ruminococcaceae UCG-014	301.14	0.00222882	5	50.8714	2.37468e-10	7.29806e-10	1.09473e-07	0.0906897	2.27467	3.786	1.3875	2.78	0	0	0	0	0	0	0	0	0	0	0	0	0	0	0	0	0	0	0	0	0	0	0	0	0	0
New.ReferenceOTU92		Bacteria	Firmicutes		Clostridia	Clostridiales	Ruminococcaceae		Ruminococcaceae UCG-014		unclassified Ruminococcaceae UCG-014	495.83	0.00366977	5	48.6212	7.00401e-10	1.95688e-09	3.22885e-07	0.243793	4.66533	5.35067	2.19714	4.52714	0	0	0	0	0	0	0	0	0	3.61	0	0	0	0	0	0	0	0	0	0	0	0	0	0	3.46	0
AF376218.1.1334	chicken cecum	Bacteria	Firmicutes		Clostridia	Clostridiales	Ruminococcaceae		Subdoligranulum	0.00903679	unclassified Subdoligranulum	529.21	0.00391682	5	53.3659	7.1441e-11	2.43958e-10	3.29343e-08	0.724483	4.48133	5.865	2.04071	5.02393	0	0	0	0	0	0	0	3.69	0	0	3.64	0	0	0	0	0	0	0	0	0	0	0	0	0	4.95	3.31
GQ448471.1.1385	cow feces	Bacteria	Firmicutes		Clostridia	Clostridiales	Ruminococcaceae		Subdoligranulum		unclassified Subdoligranulum	370.28	0.00274054	5	57.4368	1.00179e-11	4.5277e-11	4.61826e-09	0.387586	2.834	4.74133	0.682857	4.02357	0	0	0	3.82	0	0	0	0	0	3.61	0	0	3.81	0	0	0	0	0	0	0	0	0	0	0	0	0
New.ReferenceOTU63		Bacteria	Firmicutes		Clostridia	Clostridiales	Ruminococcaceae		Subdoligranulum		unclassified Subdoligranulum	321.49	0.00237943	5	53.3261	7.28262e-11	2.46859e-10	3.35729e-08	0.298621	2.48833	4.061	0.803571	3.35179	0	0	0	0	0	0	0	0	0	0	0	0	0	0	0	0	0	0	0	4.42	0	0	0	0	0	4.24
DQ057387.1.1394	chicken ileum and cecum	Bacteria	Firmicutes		Clostridia	Clostridiales	Ruminococcaceae		unclassified Ruminococcaceae	0.0412393	unclassified Ruminococcaceae	276.27	0.00204475	5	65.5609	1.96018e-13	1.48138e-12	9.03644e-11	0.127241	2.15	4.499	0.628929	1.98214	3.69	0	0	0	0	0	0	0	0	0	0	0	0	0	0	0	0	0	0	0	0	0	0	0	0	0
GQ175375.1.1452	chicken cecum	Bacteria	Firmicutes		Clostridia	Clostridiales	Ruminococcaceae		unclassified Ruminococcaceae		unclassified Ruminococcaceae	354.74	0.00262552	5	56.1111	1.90043e-11	7.73824e-11	8.761e-09	0.394483	2.47933	5.14033	1.87143	2.22536	0	0	3.61	0	0	0	0	5.2	0	0	0	0	0	0	0	0	0	0	0	0	0	0	0	0	0	0
GQ358454.1.1364	Tammar wallaby foregut	Bacteria	Firmicutes		Clostridia	Clostridiales	Ruminococcaceae		unclassified Ruminococcaceae		unclassified Ruminococcaceae	229.63	0.00169955	5	46.2853	2.14814e-09	5.47123e-09	9.90293e-07	0.180345	1.576	3.33667	0.737857	2.01286	0	0	0	0	0	0	0	0	0	0	0	0	0	0	0	0	0	0	0	0	0	0	0	0	0	0
GU128175.1.1435	chicken feces	Bacteria	Firmicutes		Clostridia	Clostridiales	Ruminococcaceae		unclassified Ruminococcaceae		unclassified Ruminococcaceae	166.25	0.00123046	4	66.3005	1.36906e-13	1.07375e-12	6.31136e-11	0	1.39133	2.846	0.532143	0.865357	0	0	0	0	0	0	0	0	0	0	0	0	0	0	0	0	0	0	0	0	0	0	0	0	0	0
HQ780956.1.1441	human gut	Bacteria	Firmicutes		Clostridia	Clostridiales	Ruminococcaceae		unclassified Ruminococcaceae		unclassified Ruminococcaceae	186.34	0.00137915	5	56.4692	1.59869e-11	6.69997e-11	7.36997e-09	0.270345	0.966333	3.10467	0.13	1.88321	0	0	0	0	4.03	0	0	0	0	0	0	0	3.81	0	0	0	0	0	0	0	0	0	0	0	0	0
HW066284.1.1495	mouse colon	Bacteria	Firmicutes		Clostridia	Clostridiales	Ruminococcaceae		unclassified Ruminococcaceae		unclassified Ruminococcaceae	200.99	0.00148758	4	59.0422	4.6106e-12	2.26189e-11	2.12549e-09	0	1.47867	3.26367	0.537857	1.55929	0	0	0	0	0	0	0	0	0	0	0	0	0	0	0	0	0	0	0	0	0	0	0	0	0	0
JN012680.1.1450	mouse colon	Bacteria	Firmicutes		Clostridia	Clostridiales	Ruminococcaceae		unclassified Ruminococcaceae		unclassified Ruminococcaceae	138.38	0.00102419	5	49.854	3.8734e-10	1.13015e-09	1.78564e-07	0.114138	1.15433	2.361	0.310714	0.746786	0	0	0	0	0	0	0	0	0	0	0	0	0	0	0	0	0	0	0	0	0	0	0	0	0	3.31
KP765461.1.1473	yak rumen	Bacteria	Firmicutes		Clostridia	Clostridiales	Ruminococcaceae		unclassified Ruminococcaceae		unclassified Ruminococcaceae	372.7	0.00275845	5	50.4688	2.88218e-10	8.62781e-10	1.32868e-07	0.476207	2.97133	4.95333	1.49	2.83679	0	0	0	0	0	0	0	0	0	0	0	0	0	0	0	0	0	4.51	4.54	0	0	0	0	0	0	0
LN846907.1.1495	human feces	Bacteria	Firmicutes		Clostridia	Clostridiales	Ruminococcaceae		unclassified Ruminococcaceae		unclassified Ruminococcaceae	145.91	0.00107992	4	67.4721	7.75171e-14	7.00694e-13	3.57354e-11	0	0.94	2.738	0.456786	0.813571	0	0	0	0	0	0	0	0	0	0	0	0	0	0	0	0	0	0	0	0	0	0	0	0	0	0
New.ReferenceOTU340		Bacteria	Firmicutes		Clostridia	Clostridiales	Ruminococcaceae		unclassified Ruminococcaceae		unclassified Ruminococcaceae	325.93	0.00241229	5	43.1949	9.42763e-09	2.18298e-08	4.34614e-06	0.990345	1.60833	1.719	0.675	6.37464	0	3.86	3.61	3.82	4.03	5.01	0	0	0	0	3.64	0	4.75	0	0	0	0	0	0	0	0	0	0	0	0	0
New.ReferenceOTU354		Bacteria	Firmicutes		Clostridia	Clostridiales	Ruminococcaceae		unclassified Ruminococcaceae		unclassified Ruminococcaceae	1085.07	0.00803089	5	60.2884	2.52298e-12	1.3217e-11	1.16309e-09	3.98138	9.10067	9.552	6.71607	7.92786	0	3.86	3.61	3.82	4.99	4.06	5.94	6.18	4.93	0	3.64	4.7	4.75	5.14	5.64	0	0	5.48	0	6.69	6.73	6.55	0	0	7.24	7.26
New.ReferenceOTU42		Bacteria	Firmicutes		Clostridia	Clostridiales	Ruminococcaceae		unclassified Ruminococcaceae		unclassified Ruminococcaceae	225.71	0.00167054	5	19.2284	0.000708755	0.00100534	0.326736	0.459655	1.78067	3.055	0.958214	1.44571	0	0	0	0	0	0	0	0	0	0	0	0	0	0	0	0	0	0	0	4.42	0	0	0	0	0	4.24
New.ReferenceOTU43		Bacteria	Firmicutes		Clostridia	Clostridiales	Ruminococcaceae		unclassified Ruminococcaceae		unclassified Ruminococcaceae	323.38	0.00239342	5	66.4417	1.27839e-13	1.03392e-12	5.89336e-11	0.152414	2.81	5.149	1.21929	1.64464	0	0	0	0	0	0	0	0	0	0	0	0	0	0	0	0	0	0	0	4.42	0	0	0	0	0	0
New.ReferenceOTU495		Bacteria	Firmicutes		Clostridia	Clostridiales	Ruminococcaceae		unclassified Ruminococcaceae		unclassified Ruminococcaceae	170.81	0.00126421	4	54.0054	5.249e-11	1.86138e-10	2.41979e-08	0	1.60667	3.05833	0.1675	0.934643	0	0	0	0	0	0	0	0	0	0	0	0	0	0	0	0	0	0	0	0	0	0	0	0	0	0
New.ReferenceOTU544		Bacteria	Firmicutes		Clostridia	Clostridiales	Ruminococcaceae		unclassified Ruminococcaceae		unclassified Ruminococcaceae	135.79	0.00100502	5	8.77494	0.0669779	0.0783676	1	0.693103	0.98	1.49333	0.307857	1.17393	0	0	0	0	0	0	0	0	0	0	0	0	0	0	0	0	0	0	0	0	0	0	0	0	0	6.63
New.ReferenceOTU57		Bacteria	Firmicutes		Clostridia	Clostridiales	Ruminococcaceae		unclassified Ruminococcaceae		unclassified Ruminococcaceae	781.56	0.00578453	5	43.1917	9.44209e-09	2.18298e-08	4.3528e-06	1.8769	6.84567	7.97533	4.31607	5.77321	0	0	0	0	5.56	0	3.71	3.69	0	4.55	0	4.7	0	3.88	4.67	2.58	0	0	0	4.42	0	4.6	0	0	7.33	0
New.ReferenceOTU645		Bacteria	Firmicutes		Clostridia	Clostridiales	Ruminococcaceae		unclassified Ruminococcaceae		unclassified Ruminococcaceae	164.29	0.00121595	4	101.588	4.5167e-21	2.0822e-18	2.0822e-18	0	0.455667	4.223	0.0235714	0.831071	0	0	0	0	0	0	0	0	0	0	0	0	0	0	0	0	0	0	0	0	0	0	0	0	0	0
New.ReferenceOTU94		Bacteria	Firmicutes		Clostridia	Clostridiales	Ruminococcaceae		unclassified Ruminococcaceae		unclassified Ruminococcaceae	288.18	0.0021329	5	36.2488	2.57196e-07	5.02404e-07	0.000118567	0.457931	2.35333	3.733	1.15071	2.14607	0	0	0	0	4.99	0	4.65	0	0	0	3.64	0	0	0	0	0	0	0	0	0	0	0	0	0	0	0
New.ReferenceOTU193		Bacteria	Firmicutes		Erysipelotrichia	Erysipelotrichales	Erysipelotrichaceae	0.0289805	Asteroleplasma	0.00231008	unclassified Asteroleplasma	312.12	0.00231008	5	37.8455	1.20586e-07	2.47068e-07	5.55902e-05	0.151379	2.95133	3.55967	1.73286	2.28143	0	0	0	0	0	0	0	0	0	0	0	0	0	0	0	0	0	0	0	0	0	0	0	0	4.39	0
New.ReferenceOTU31		Bacteria	Firmicutes		Erysipelotrichia	Erysipelotrichales	Erysipelotrichaceae		Erysipelatoclostridium	0.00257305	Clostridiales bacterium CHKCI006	214.43	0.00158705	5	46.242	2.19315e-09	5.55517e-09	1.01104e-06	0.463448	1.83833	3.15767	0.163929	1.66143	0	0	0	0	0	0	0	0	0	3.61	0	0	0	0	0	0	0	0	0	0	4.77	0	5.06	0	0	0
AM275478.1.1447	human feces	Bacteria	Firmicutes		Erysipelotrichia	Erysipelotrichales	Erysipelotrichaceae		Erysipelatoclostridium		unclassified Erysipelatoclostridium	133.22	0.000985996	4	36.0311	2.85141e-07	5.5231e-07	0.00013145	0	0.861333	1.55333	0.72	1.45071	0	0	0	0	0	0	0	0	0	0	0	0	0	0	0	0	0	0	0	0	0	0	0	0	0	0
EU009800.1.1453	turkey cecum	Bacteria	Firmicutes		Erysipelotrichia	Erysipelotrichales	Erysipelotrichaceae		Erysipelotrichaceae UCG-004	0.00901881	unclassified Erysipelotrichaceae UCG-004	490.38	0.00362943	5	33.3056	1.03416e-06	1.89186e-06	0.000476749	0.674138	4.98433	4.92367	2.67571	3.52393	0	0	3.61	0	0	0	0	3.69	0	0	4.58	4.7	0	2.97	0	0	0	0	0	0	0	0	0	0	0	0
EU009859.1.1444	turkey cecum	Bacteria	Firmicutes		Erysipelotrichia	Erysipelotrichales	Erysipelotrichaceae		Erysipelotrichaceae UCG-004		unclassified Erysipelotrichaceae UCG-004	449.66	0.00332805	5	31.1799	2.81334e-06	4.93136e-06	0.00129695	0.858621	4.01933	5.172	2.78393	2.53821	0	3.86	3.61	0	0	0	5.22	3.69	0	0	0	3.75	0	0	0	0	0	0	0	0	4.77	0	0	0	0	0
New.ReferenceOTU169		Bacteria	Firmicutes		Erysipelotrichia	Erysipelotrichales	Erysipelotrichaceae		Erysipelotrichaceae UCG-004		unclassified Erysipelotrichaceae UCG-004	278.51	0.00206133	5	23.9316	8.24365e-05	0.000128389	0.0380032	0.401034	3.05167	3.09467	1.235	1.71107	0	0	0	0	0	0	3.71	0	0	0	0	0	0	2.97	0	0	0	0	0	0	0	0	0	0	4.95	0
AJ811984.1.1368	human ulcerative colitis biopsy	Bacteria	Firmicutes		Erysipelotrichia	Erysipelotrichales	Erysipelotrichaceae		Faecalicoccus	0.00115815	unclassified Faecalicoccus	156.48	0.00115815	4	50.5155	2.81807e-10	8.49105e-10	1.29913e-07	0	0.719333	2.42367	0.819286	1.40179	0	0	0	0	0	0	0	0	0	0	0	0	0	0	0	0	0	0	0	0	0	0	0	0	0	0
HK556152.9.1486	human gut	Bacteria	Firmicutes		Erysipelotrichia	Erysipelotrichales	Erysipelotrichaceae		Faecalitalea	0.00229091	unclassified Faecalitalea	279.16	0.00206614	5	9.09876	0.0586777	0.0691827	1	2.19586	0.873667	1.144	1.20071	4.33321	3.69	0	3.61	4.77	5.56	5.58	5.22	0	0	0	5.15	4.7	3.81	2.97	4.67	0	0	4.51	0	0	4.77	0	0	0	0	0
New.ReferenceOTU536		Bacteria	Firmicutes		Erysipelotrichia	Erysipelotrichales	Erysipelotrichaceae		Faecalitalea		unclassified Faecalitalea	30.37	0.000224776	3	23.7166	9.10327e-05	0.000140826	0.0419661	0	0.0896667	0.0256667	0	0.961071	0	0	0	0	0	0	0	0	0	0	0	0	0	0	0	0	0	0	0	0	0	0	0	0	0	0
EU509846.1.1415	mouse cecum	Bacteria	Firmicutes		Erysipelotrichia	Erysipelotrichales	Erysipelotrichaceae		Turicibacter	0.00338275	unclassified Turicibacter	61.26	0.000453401	3	13.3252	0.00979136	0.0125036	1	0.259655	0.422	0	0	1.46679	0	0	0	3.82	0	0	3.71	0	0	0	0	0	0	0	0	0	0	0	0	0	0	0	0	0	0	0
GQ138405.1.1225	ASBR reactor treating swine waste	Bacteria	Firmicutes		Erysipelotrichia	Erysipelotrichales	Erysipelotrichaceae		Turicibacter		unclassified Turicibacter	66.27	0.000490482	5	12.8496	0.0120345	0.0151633	1	0.127241	0.435	0.0263333	0.0653571	1.67536	3.69	0	0	0	0	0	0	0	0	0	0	0	0	0	0	0	0	0	0	0	0	0	0	0	0	0
GQ138615.1.1402	ASBR reactor treating swine waste	Bacteria	Firmicutes		Erysipelotrichia	Erysipelotrichales	Erysipelotrichaceae		Turicibacter		unclassified Turicibacter	206.61	0.00152917	5	4.89498	0.298243	0.324269	1	1.55828	1.506	0.273667	0.728214	3.13	4.63	4.81	6.1	5.34	4.03	5.01	0	0	0	5.12	0	0	4.75	5.4	0	0	0	0	0	0	0	0	0	0	0	0
JX543369.1.1478	human gut	Bacteria	Firmicutes		Erysipelotrichia	Erysipelotrichales	Erysipelotrichaceae		Turicibacter		unclassified Turicibacter	38.55	0.000285319	3	13.5618	0.00883342	0.0114067	1	0	0.0786667	0	0.0653571	1.22714	0	0	0	0	0	0	0	0	0	0	0	0	0	0	0	0	0	0	0	0	0	0	0	0	0	0
New.ReferenceOTU599		Bacteria	Firmicutes		Erysipelotrichia	Erysipelotrichales	Erysipelotrichaceae		Turicibacter		unclassified Turicibacter	84.36	0.00062437	5	12.4012	0.0146043	0.0180498	1	0.543793	0.433667	0.0286667	0.0889286	1.86536	3.69	0	4.55	3.82	0	0	3.71	0	0	0	0	0	0	0	0	0	0	0	0	0	0	0	0	0	0	0
New.ReferenceOTU345		Bacteria	Firmicutes		Erysipelotrichia	Erysipelotrichales	Erysipelotrichaceae		unclassified Erysipelotrichaceae	0.00824678	unclassified Erysipelotrichaceae	1114.24	0.00824678	5	69.6569	2.68174e-14	2.74729e-13	1.23628e-11	3.73759	9.053	9.80233	7.99143	7.72964	4.63	5.78	4.55	6.32	5.56	5.01	6.42	6.4	6.48	0	3.64	6.25	4.75	5.8	0	0	0	0	0	0	0	6.87	0	0	5.93	6.35
New.ReferenceOTU187		Bacteria	Firmicutes		Negativicutes	Selenomonadales	Veillonellaceae	0.055219	Dialister	0.00204297	unclassified Dialister	45.42	0.000336165	2	13.073	0.0109246	0.0139123	1	0	0	0.027	0	1.59321	0	0	0	0	0	0	0	0	0	0	0	0	0	0	0	0	0	0	0	0	0	0	0	0	0	0
New.ReferenceOTU414		Bacteria	Firmicutes		Negativicutes	Selenomonadales	Veillonellaceae		Dialister		unclassified Dialister	230.61	0.0017068	5	80.0109	1.73257e-16	3.99358e-15	7.98717e-14	0.114138	1.05267	4.16833	0.663929	1.86	0	0	0	0	0	0	0	0	0	0	0	0	0	0	0	0	0	0	0	0	0	0	0	0	0	3.31
AJ420107.1.1518	not reported	Bacteria	Firmicutes		Negativicutes	Selenomonadales	Veillonellaceae		Megamonas	0.0244248	unclassified Megamonas	580.42	0.00429584	5	19.6183	0.000593932	0.000850318	0.273802	2.51724	4.79567	5.17767	3.8575	3.57893	0	0	0	3.82	0	4.06	0	0	6.48	3.61	6.35	3.75	3.81	4.43	0	0	4.26	4.51	4.54	4.42	0	0	0	0	6.15	5.51
DQ071435.1.1517	capercaillie cecum	Bacteria	Firmicutes		Negativicutes	Selenomonadales	Veillonellaceae		Megamonas		unclassified Megamonas	1323.88	0.00979838	5	74.6735	2.33601e-15	3.42383e-14	1.0769e-12	4.68103	10.5243	11.2627	9.73643	9.35357	0	0	0	4.77	0	5.58	7.3	3.69	4.93	5.12	5.15	6.98	5.32	3.88	5.64	0	5.22	4.51	4.54	5.39	4.77	6.15	6.03	4.89	9.08	10.43
New.ReferenceOTU364		Bacteria	Firmicutes		Negativicutes	Selenomonadales	Veillonellaceae		Megamonas		unclassified Megamonas	607.6	0.00449701	5	65.4067	2.11247e-13	1.57072e-12	9.73849e-11	0.610345	5.42667	6.04033	4.49714	4.28464	0	0	0	0	0	0	0	0	0	0	0	0	0	0	0	0	0	0	0	0	0	0	0	0	3.46	5.51
New.ReferenceOTU375		Bacteria	Firmicutes		Negativicutes	Selenomonadales	Veillonellaceae		Megamonas		unclassified Megamonas	406.35	0.0030075	5	81.019	1.05946e-16	2.5706e-15	4.88413e-14	0.993448	2.205	6.72333	0.7825	3.135	0	0	0	0	0	0	0	0	0	0	0	0	0	4.43	0	0	4.26	0	0	0	0	4.6	0	0	0	5.77
New.ReferenceOTU618		Bacteria	Firmicutes		Negativicutes	Selenomonadales	Veillonellaceae		Megamonas		unclassified Megamonas	228.6	0.00169193	5	93.8164	2.03438e-19	2.31484e-17	9.37849e-17	0.158621	0.857333	5.18433	0.141071	1.38571	0	0	0	0	0	0	0	0	0	0	0	0	0	0	0	0	0	0	0	0	0	4.6	0	0	0	0
New.ReferenceOTU81		Bacteria	Firmicutes		Negativicutes	Selenomonadales	Veillonellaceae		Megamonas		unclassified Megamonas	153.24	0.00113417	4	69.4717	2.9344e-14	2.87821e-13	1.35276e-11	0	0.674333	3.53133	0.186071	0.780714	0	0	0	0	0	0	0	0	0	0	0	0	0	0	0	0	0	0	0	0	0	0	0	0	0	0
DQ071436.1.1530	capercaillie cecum	Bacteria	Firmicutes		Negativicutes	Selenomonadales	Veillonellaceae		Megasphaera	0.0101529	unclassified Megasphaera	216.23	0.00160037	4	37.8236	1.21851e-07	2.47459e-07	5.61733e-05	0	2.08	2.03633	1.45536	1.85679	0	0	0	0	0	0	0	0	0	0	0	0	0	0	0	0	0	0	0	0	0	0	0	0	0	0
EF399783.1.1527	human feces	Bacteria	Firmicutes		Negativicutes	Selenomonadales	Veillonellaceae		Megasphaera		unclassified Megasphaera	852.85	0.00631217	5	40.1037	4.11981e-08	8.95865e-08	1.89923e-05	2.65655	6.78933	7.24233	5.8825	6.79107	3.69	7.46	4.55	0	4.03	4.06	4.65	3.69	0	0	5.55	3.75	3.81	2.97	0	0	0	0	0	0	4.77	0	0	0	3.46	5.77
KJ580430.1.1308	human Bartholin gland abscess	Bacteria	Firmicutes		Negativicutes	Selenomonadales	Veillonellaceae		Megasphaera		unclassified Megasphaera	302.7	0.00224036	5	21.0672	0.000307105	0.000452317	0.141575	0.705517	3.06833	2.67567	1.69179	2.23393	0	3.86	0	0	0	0	4.65	0	0	3.61	3.64	4.7	0	0	0	0	0	0	0	0	0	0	0	0	0	0
AM406047.1.1485	human feces	Bacteria	Firmicutes		Negativicutes	Selenomonadales	Veillonellaceae		unclassified Veillonellaceae	0.0185983	unclassified Veillonellaceae	251.83	0.00186386	5	32.3231	1.64318e-06	2.92473e-06	0.000757505	0.298621	2.48667	2.10433	2.03857	1.72714	4.63	0	0	0	4.03	0	0	0	0	0	0	0	0	0	0	0	0	0	0	0	0	0	0	0	0	0
GQ082178.1.1385	human skin, gluteal crease	Bacteria	Firmicutes		Negativicutes	Selenomonadales	Veillonellaceae		unclassified Veillonellaceae		unclassified Veillonellaceae	1166.89	0.00863646	5	74.6381	2.37663e-15	3.42383e-14	1.09563e-12	4.20966	9.375	9.77967	7.96393	8.82786	5.2	5.78	5.84	5.34	7.41	5.99	5.94	4.63	4.93	4.55	4.58	0	0	4.43	4.67	0	0	4.51	0	5.96	4.77	4.6	0	0	7.72	7.87
New.ReferenceOTU467		Bacteria	Firmicutes		Negativicutes	Selenomonadales	Veillonellaceae		unclassified Veillonellaceae		unclassified Veillonellaceae	1094.13	0.00809794	5	68.3827	4.98116e-14	4.78399e-13	2.29631e-11	4.64448	8.69267	9.04467	7.16036	8.10107	5.6	5.38	6.1	5.34	5.97	6.31	7.19	5.92	4.93	5.12	5.87	5.27	4.75	3.88	5.64	0	0	4.51	0	6.37	5.75	4.6	0	0	6.66	6.18
FJ983016.1.1511	human root canal	Bacteria	Fusobacteria	0.00276652	Fusobacteriia	Fusobacteriales	Fusobacteriaceae	0.00074094	Fusobacterium	0.00074094	unclassified Fusobacterium	100.11	0.00074094	5	12.5878	0.0134757	0.0167447	1	0.432069	1.44633	0.0256667	1.08464	0.466071	0	0	0	0	0	4.06	0	0	0	0	0	0	0	0	0	0	0	0	0	0	0	0	0	0	3.46	0
New.ReferenceOTU121		Bacteria	Fusobacteria		Fusobacteriia	Fusobacteriales	Leptotrichiaceae	0.00202558	unclassified Leptotrichiaceae	0.00202558	unclassified Leptotrichiaceae	273.68	0.00202558	5	44.9185	4.13419e-09	1.0302e-08	1.90586e-06	7.41448	0.458333	0.361	0.520714	0.696429	8.48	0	8.74	9.08	4.03	10.21	12.16	10.49	9.05	13.44	0	11.04	0	2.97	5.64	11.91	0	0	4.54	14.07	17.42	14.7	0	13.96	7.24	0
FQ659783.2.1361	PAH degrading bacterial community of a contaminate soil	Bacteria	Proteobacteria	0.101073	Alphaproteobacteria	Rhizobiales	Bradyrhizobiaceae	0.00177564	Bradyrhizobium	0.0011241	elkanii	151.88	0.0011241	5	12.8441	0.0120633	0.0151633	1	1.3631	1.244	0.026	2.1375	0.514286	6.4	3.86	4.55	5.34	0	0	0	0	0	0	4.58	7.11	3.81	3.88	0	0	0	0	0	0	0	0	0	0	0	0
FN436182.1.1450	thermophilic biogas reactor fed with renewable biomass	Bacteria	Proteobacteria		Alphaproteobacteria	Rhizobiales	Bradyrhizobiaceae		Tardiphaga	0.000651533	unclassified Tardiphaga	88.03	0.000651533	4	33.6879	8.63479e-07	1.59865e-06	0.000398064	2.56552	0	0.0436667	0.255357	0.184643	10.64	6.36	6.82	5.34	0	6.31	0	3.69	0	5.12	13.47	6.25	6.52	3.88	0	0	0	0	0	0	0	0	0	0	0	0
FN421850.1.1371	phyllosphere of clover	Bacteria	Proteobacteria		Alphaproteobacteria	Rhizobiales	Methylobacteriaceae	0.000999836	Methylobacterium	0.000999836	unclassified Methylobacterium	135.09	0.000999836	4	30.0305	4.82497e-06	8.26881e-06	0.00222431	3.68828	0.287667	0	0.316429	0.38	10.13	9.01	4.55	4.77	4.03	8.36	0	6.18	4.93	8.95	9.75	9.5	14.37	12.43	0	0	0	0	0	0	0	0	0	0	0	0
FJ944692.1.1306	not reported	Bacteria	Proteobacteria		Alphaproteobacteria	Rhizobiales	Rhizobiaceae	0.00173389	Rhizobium	0.00173389	unclassified Rhizobium	136.23	0.00100827	5	17.3096	0.00168271	0.00230187	0.775729	2.67103	0.487	0.0436667	1.18107	0.349286	11.2	6.58	4.55	3.82	0	4.06	0	3.69	0	6.51	11.95	3.75	7.71	9.25	0	0	0	0	0	0	0	0	0	0	4.39	0
FN421726.1.1361	phyllosphere of soybean	Bacteria	Proteobacteria		Alphaproteobacteria	Rhizobiales	Rhizobiaceae		Rhizobium		unclassified Rhizobium	98.04	0.00072562	4	16.1929	0.00277094	0.0037242	1	2.37448	0.192	0	0.285357	0.551071	12.09	0	5.84	5.75	0	0	0	5.92	0	5.52	11.51	0	11.61	10.62	0	0	0	0	0	0	0	0	0	0	0	0
New.ReferenceOTU5		Bacteria	Proteobacteria		Alphaproteobacteria	Rhodobacterales	Rhodobacteraceae	0.00143274	Paracoccus	0.00143274	unclassified Paracoccus	193.58	0.00143274	5	24.5235	6.27166e-05	9.90148e-05	0.0289123	0.32	2.103	0.0263333	2.40393	1.89679	0	0	0	0	0	0	0	0	0	3.61	0	0	0	0	0	0	0	0	0	0	0	0	0	0	5.67	0
New.ReferenceOTU464		Bacteria	Proteobacteria		Alphaproteobacteria	Rhodospirillales	Rhodospirillaceae	3.41198e-05	unclassified Rhodospirillaceae	3.41198e-05	unclassified Rhodospirillaceae	4.61	3.41198e-05	1	3.83333	0.429031	0.447474	1	0	0.153667	0	0	0	0	0	0	0	0	0	0	0	0	0	0	0	0	0	0	0	0	0	0	0	0	0	0	0	0	0
AB991365.1.1425	glacier ice worm microbiome	Bacteria	Proteobacteria		Alphaproteobacteria	Rickettsiales	Rickettsiaceae	0.000707042	Rickettsia	0.000707042	unclassified Rickettsia	38.86	0.000287613	3	7.20802	0.125295	0.142269	1	0.451724	0.0926667	0	0	0.820714	0	0	0	0	0	0	0	3.69	0	3.61	0	0	0	5.8	0	0	0	0	0	0	0	0	0	0	0	0
HG315613.1.1488	freshwater pond	Bacteria	Proteobacteria		Alphaproteobacteria	Rickettsiales	Rickettsiaceae		Rickettsia		unclassified Rickettsia	56.67	0.000419429	3	11.2199	0.024201	0.0295933	1	1.17586	0.593333	0	0	0.170357	0	0	0	4.77	0	5.58	0	5.6	0	0	5.15	0	0	13	0	0	0	0	0	0	0	0	0	0	0	0
FN396954.1.1256	Mixed culture (US3-M) enriched from a groundwater sample of a gasoline-impacted site which contained MTBE, TBA and TBF at high concentrations	Bacteria	Proteobacteria		Alphaproteobacteria	Sphingomonadales	Sphingomonadaceae	0.00474798	Polymorphobacter	0.000328098	unclassified Polymorphobacter	44.33	0.000328098	4	10.3611	0.0347655	0.0417367	1	1.22172	0.131333	0.029	0	0.146071	4.63	0	0	3.82	0	0	0	0	4.93	7.31	14.74	0	0	0	0	0	0	0	0	0	0	0	0	0	0	0
FJ948822.1.1302	root endophyte of Vincetoxicum rossicum	Bacteria	Proteobacteria		Alphaproteobacteria	Sphingomonadales	Sphingomonadaceae		Sphingomonas	0.00399742	unclassified Sphingomonas	185.63	0.0013739	4	24.3527	6.78687e-05	0.00010642	0.0312875	4.87172	0.841	0.055	0	0.623929	15.56	11.66	11.32	8.48	0	9.77	0	9.7	9.69	13.2	16.22	6.47	16.11	13.1	0	0	0	0	0	0	0	0	0	0	0	0
FN421556.1.1367	phyllosphere of Arabidopsis thaliana	Bacteria	Proteobacteria		Alphaproteobacteria	Sphingomonadales	Sphingomonadaceae		Sphingomonas		unclassified Sphingomonas	180.03	0.00133245	4	17.4293	0.00159476	0.00218805	0.735186	3.48517	0.446	0	1.23964	1.1025	10.47	9.71	7.2	4.77	0	6.31	0	6.76	0	8.35	14.06	10.4	13.14	9.9	0	0	0	0	0	0	0	0	0	0	0	0
FN421585.1.1365	phyllosphere of Arabidopsis thaliana	Bacteria	Proteobacteria		Alphaproteobacteria	Sphingomonadales	Sphingomonadaceae		Sphingomonas		unclassified Sphingomonas	174.44	0.00129108	5	19.9945	0.000500661	0.000719017	0.230805	3.72034	1.32267	0.119	0.537857	0.294286	10.36	11.36	6.1	5.34	0	5.99	0	5.2	6.89	7.59	11.09	9.07	13.95	10.06	0	0	0	0	0	0	0	0	0	4.89	0	0
New.ReferenceOTU33		Bacteria	Proteobacteria		Alphaproteobacteria	Sphingomonadales	Sphingomonadaceae		Sphingopyxis	0.000422464	unclassified Sphingopyxis	57.08	0.000422464	2	28.8767	8.28145e-06	1.38827e-05	0.00381775	1.84172	0.122333	0	0	0	8.39	3.86	3.61	0	0	0	0	4.63	0	3.61	6.54	0	13.45	9.32	0	0	0	0	0	0	0	0	0	0	0	0
EF071208.1.1426	human colon	Bacteria	Proteobacteria		Betaproteobacteria	Burkholderiales	Alcaligenaceae	0.00963415	Sutterella	0.00963415	unclassified Sutterella	183.01	0.0013545	5	30.8723	3.25063e-06	5.65486e-06	0.00149854	0.114138	1.46233	2.124	0.857857	1.7175	0	0	0	0	0	0	0	0	0	0	0	0	0	0	0	0	0	0	0	0	0	0	0	0	0	3.31
FJ503400.1.1382	human intestinal mucosal biopsy	Bacteria	Proteobacteria		Betaproteobacteria	Burkholderiales	Alcaligenaceae		Sutterella		unclassified Sutterella	149.83	0.00110893	5	23.4674	0.000102111	0.000156911	0.0470734	0.385862	1.34333	1.64033	0.8175	0.937143	0	0	0	0	0	0	3.71	0	0	0	0	0	0	2.97	0	0	0	4.51	0	0	0	0	0	0	0	0
HK557178.1.1489	human gut	Bacteria	Proteobacteria		Betaproteobacteria	Burkholderiales	Alcaligenaceae		Sutterella		unclassified Sutterella	541.8	0.00401	5	46.6568	1.79771e-09	4.62986e-09	8.28745e-07	0.755517	4.98933	5.77533	2.56821	4.46571	3.69	0	0	0	0	0	4.65	0	0	0	0	0	0	0	0	0	0	0	0	0	0	4.6	0	0	3.46	5.51
New.ReferenceOTU460		Bacteria	Proteobacteria		Betaproteobacteria	Burkholderiales	Alcaligenaceae		Sutterella		unclassified Sutterella	366.95	0.00271589	5	43.2499	9.18326e-09	2.14898e-08	4.23348e-06	0.125517	3.19233	4.33	2.01357	2.90214	0	0	0	0	0	0	0	0	0	0	3.64	0	0	0	0	0	0	0	0	0	0	0	0	0	0	0
New.ReferenceOTU466		Bacteria	Proteobacteria		Betaproteobacteria	Burkholderiales	Alcaligenaceae		Sutterella		unclassified Sutterella	60.1	0.000444816	5	1.31679	0.85852	0.85852	1	0.28931	0.823333	0.0543333	0.645357	0.261071	0	0	0	0	0	0	0	0	0	0	3.64	0	4.75	0	0	0	0	0	0	0	0	0	0	0	0	0
FM204983.1.1452	not reported	Bacteria	Proteobacteria		Betaproteobacteria	Burkholderiales	Comamonadaceae	0.00275283	Acidovorax	0.00096394	unclassified Acidovorax	130.24	0.00096394	4	12.7189	0.012734	0.0158658	1	1.72759	1.06	0	0.727143	0.999286	5.92	3.86	5.12	3.82	0	0	0	4.63	0	9.74	5.87	3.75	0	3.88	0	0	0	0	0	0	0	0	0	0	0	0
HM129128.1.1449	Kelike Lake	Bacteria	Proteobacteria		Betaproteobacteria	Burkholderiales	Comamonadaceae		Pelomonas	0.00178888	unclassified Pelomonas	241.7	0.00178888	4	38.019	1.1105e-07	2.29571e-07	5.11942e-05	1.12241	2.237	0	3.51607	1.55679	3.69	8.57	0	0	0	0	0	0	0	3.61	0	4.7	4.75	2.97	0	0	4.26	0	0	0	0	0	0	0	0	0
FJ946555.1.1290	meltwater	Bacteria	Proteobacteria		Betaproteobacteria	Burkholderiales	Oxalobacteraceae	0.00761316	Massilia	0.0064593	unclassified Massilia	331.21	0.00245137	4	22.8419	0.000136174	0.000205823	0.062776	3.98655	2.82133	0	2.45393	2.22321	9.72	9.43	7.5	3.82	4.03	5.01	0	3.69	0	8.35	12.67	10.23	8.46	8.45	0	0	0	0	0	4.42	4.77	0	0	0	4.95	4.24
FM209302.1.1494	Negev desert sand	Bacteria	Proteobacteria		Betaproteobacteria	Burkholderiales	Oxalobacteraceae		Massilia		unclassified Massilia	194.8	0.00144177	4	16.2482	0.00270358	0.0036443	1	2.37966	1.92067	0	1.49929	0.935357	8.1	0	5.12	4.77	0	0	0	0	0	6.32	9.05	7.46	6.52	0	0	0	0	0	4.54	0	0	0	0	0	6.15	0
FM209304.1.1500	Negev desert sand	Bacteria	Proteobacteria		Betaproteobacteria	Burkholderiales	Oxalobacteraceae		Massilia		unclassified Massilia	136.17	0.00100783	5	8.72818	0.0682645	0.0796708	1	1.05931	1.035	0.0403333	2.05821	0.555714	4.63	4.81	0	0	0	0	0	3.69	0	3.61	3.64	0	0	2.97	0	0	0	0	0	0	0	0	0	0	0	3.31
FR687489.1.1493	soil	Bacteria	Proteobacteria		Betaproteobacteria	Burkholderiales	Oxalobacteraceae		Massilia		unclassified Massilia	210.55	0.00155834	5	14.3616	0.00622612	0.00810803	1	0.98069	2.51533	0.039	2.66679	1.10036	0	5.38	0	0	0	0	0	0	0	0	3.64	4.7	0	0	0	0	0	0	4.54	0	0	0	0	0	3.46	0
ACDQ01000020.3988.5498	human microbiome	Bacteria	Proteobacteria		Betaproteobacteria	Burkholderiales	Oxalobacteraceae		Oxalobacter	0.00115386	unclassified Oxalobacter	155.58	0.00115149	5	66.4972	1.24442e-13	1.02689e-12	5.73678e-11	0.31	0.716667	3.013	0.409643	0.829643	0	0	0	0	0	4.06	0	0	4.93	0	0	0	0	0	0	0	0	0	0	0	0	0	0	0	0	0
ADCP02000001.1163243.1164781	not reported	Bacteria	Proteobacteria		Deltaproteobacteria	Desulfovibrionales	Desulfovibrionaceae	0.020243	Bilophila	0.00115386	unclassified Bilophila	155.9	0.00115386	5	51.8502	1.4826e-10	4.74638e-10	6.83479e-08	0.11931	0.349333	2.86367	0.388214	1.61357	0	0	0	0	0	0	0	0	0	0	0	0	0	0	0	0	0	0	0	0	0	0	0	0	3.46	0
AY721628.1.1491	mallard feces	Bacteria	Proteobacteria		Deltaproteobacteria	Desulfovibrionales	Desulfovibrionaceae		Desulfovibrio	0.0190892	unclassified Desulfovibrio	891.83	0.00660067	5	33.9375	7.67515e-07	1.43831e-06	0.000353824	3.14517	6.39567	8.60667	6.105	6.41464	3.69	0	0	3.82	4.03	0	5.22	3.69	0	3.61	3.64	0	0	0	0	0	0	4.51	7.65	6.37	0	7.13	6.61	0	6.51	7.63
DQ071477.1.1513	capercaillie cecum	Bacteria	Proteobacteria		Deltaproteobacteria	Desulfovibrionales	Desulfovibrionaceae		Desulfovibrio		unclassified Desulfovibrio	758.86	0.00561652	5	47.1479	1.42049e-09	3.72072e-09	6.54847e-07	2.15828	6.14767	7.35967	5.685	4.70964	3.69	0	5.12	5.34	5.97	0	3.71	3.69	0	0	3.64	3.75	3.81	4.43	4.67	0	0	0	0	0	0	0	5.06	0	4.95	0
EU459956.1.1405	Prevost's squirrel feces	Bacteria	Proteobacteria		Deltaproteobacteria	Desulfovibrionales	Desulfovibrionaceae		Desulfovibrio		unclassified Desulfovibrio	128.22	0.00094899	4	58.7305	5.3605e-12	2.57416e-11	2.47119e-09	0	0.652	2.32533	0.225	1.16429	0	0	0	0	0	0	0	0	0	0	0	0	0	0	0	0	0	0	0	0	0	0	0	0	0	0
FJ440056.1.1470	chicken cecum	Bacteria	Proteobacteria		Deltaproteobacteria	Desulfovibrionales	Desulfovibrionaceae		Desulfovibrio		unclassified Desulfovibrio	290.55	0.00215044	5	10.4552	0.0334191	0.0403304	1	1.85931	2.91267	2.50533	1.12643	1.51964	0	4.81	0	0	0	4.06	0	0	4.93	5.84	5.87	5.27	3.81	4.83	0	0	0	5.48	0	4.42	0	4.6	0	0	0	0
KF843558.1.1387	human feces	Bacteria	Proteobacteria		Deltaproteobacteria	Desulfovibrionales	Desulfovibrionaceae		Desulfovibrio		unclassified Desulfovibrio	78.27	0.000579297	5	17.8431	0.00132436	0.00182248	0.610529	0.131724	0.826333	1.09133	0.353214	0.251071	0	0	0	3.82	0	0	0	0	0	0	0	0	0	0	0	0	0	0	0	0	0	0	0	0	0	0
New.ReferenceOTU638		Bacteria	Proteobacteria		Deltaproteobacteria	Desulfovibrionales	Desulfovibrionaceae		Desulfovibrio		unclassified Desulfovibrio	431.45	0.00319327	5	49.599	4.37843e-10	1.26153e-09	2.01846e-07	0.267586	3.56567	5.30533	2.74786	2.87929	0	0	0	0	0	0	0	0	0	0	0	0	0	0	0	0	0	0	0	0	0	0	0	0	0	3.31
AY493915.1.1480	soil	Bacteria	Proteobacteria		Deltaproteobacteria	Myxococcales	Polyangiaceae	4.43336e-05	unclassified Polyangiaceae	4.43336e-05	unclassified Polyangiaceae	5.99	4.43336e-05	1	4	0.406006	0.430273	1	0.206552	0	0	0	0	0	0	0	0	0	0	0	0	0	0	0	5.99	0	0	0	0	0	0	0	0	0	0	0	0	0	0
KC293823.1.1376	human blood	Bacteria	Proteobacteria		Epsilonproteobacteria	Campylobacterales	Helicobacteraceae	0.00327868	Helicobacter	0.00327868	bilis	87.38	0.000646722	5	10.1061	0.0386778	0.0461929	1	0.633793	0.709667	0.214667	0.426786	1.04714	0	0	0	0	0	0	0	0	4.93	4.55	5.15	3.75	0	0	0	0	0	0	0	0	0	0	0	0	0	0
AB006147.1.1222	house musk shrew stomach	Bacteria	Proteobacteria		Epsilonproteobacteria	Campylobacterales	Helicobacteraceae		Helicobacter		unclassified Helicobacter	50.75	0.000375614	3	12.215	0.0158218	0.0195023	1	0	0.126	0.0193333	0	1.65679	0	0	0	0	0	0	0	0	0	0	0	0	0	0	0	0	0	0	0	0	0	0	0	0	0	0
New.ReferenceOTU557		Bacteria	Proteobacteria		Epsilonproteobacteria	Campylobacterales	Helicobacteraceae		Helicobacter		unclassified Helicobacter	304.86	0.00225635	5	23.1721	0.000116987	0.00017799	0.0539309	1.21069	1.13733	1.749	0.630714	5.91071	3.69	3.86	0	0	0	0	0	0	0	0	0	0	3.81	0	0	0	0	0	0	0	0	0	6.03	0	3.46	3.31
AEVO01000027.62.1567	human microbiome	Bacteria	Proteobacteria		Gammaproteobacteria	Aeromonadales	Succinivibrionaceae	0.00999859	Anaerobiospirillum	0.00936459	unclassified Anaerobiospirillum	404.48	0.00299366	5	33.5466	9.2304e-07	1.70209e-06	0.000425522	1.06069	2.59633	4.822	2.11607	3.28286	0	0	3.61	3.82	4.03	0	0	3.69	0	0	3.64	3.75	0	0	0	0	0	0	0	0	0	0	0	0	3.46	0
New.ReferenceOTU106		Bacteria	Proteobacteria		Gammaproteobacteria	Aeromonadales	Succinivibrionaceae		Anaerobiospirillum		unclassified Anaerobiospirillum	112.95	0.000835972	5	1.51343	0.82426	0.826052	1	0.575862	1.13367	0.202333	1.4225	0.583571	0	0	0	0	0	0	0	0	0	4.55	3.64	4.7	3.81	0	0	0	0	0	0	0	0	0	0	0	0	0
New.ReferenceOTU253		Bacteria	Proteobacteria		Gammaproteobacteria	Aeromonadales	Succinivibrionaceae		Anaerobiospirillum		unclassified Anaerobiospirillum	250.23	0.00185202	5	2.39099	0.664256	0.674498	1	1.55586	2.58167	0.735333	1.91143	1.86	0	0	0	0	0	0	0	0	0	3.61	5.15	4.7	3.81	5.14	4.67	0	0	0	0	4.42	0	4.6	0	0	0	3.31
New.ReferenceOTU337		Bacteria	Proteobacteria		Gammaproteobacteria	Aeromonadales	Succinivibrionaceae		Anaerobiospirillum		unclassified Anaerobiospirillum	255.55	0.00189139	5	12.9217	0.0116646	0.0148137	1	1.15069	2.33467	0.741667	3.12107	1.51786	0	0	0	0	0	0	0	0	0	0	0	0	0	0	0	0	0	5.48	4.54	5.39	4.77	0	0	4.89	0	4.24
New.ReferenceOTU386		Bacteria	Proteobacteria		Gammaproteobacteria	Aeromonadales	Succinivibrionaceae		Anaerobiospirillum		unclassified Anaerobiospirillum	242.06	0.00179155	5	9.79812	0.0439691	0.0521074	1	0.615517	2.79	1.92967	1.28143	1.66929	0	0	0	0	0	0	0	0	0	0	0	0	0	0	0	0	0	0	0	0	0	4.6	0	0	4.95	4.24
New.ReferenceOTU107		Bacteria	Proteobacteria		Gammaproteobacteria	Aeromonadales	Succinivibrionaceae		Succinatimonas	0.000633992	hippei YIT 12066	85.66	0.000633992	5	5.21093	0.266331	0.290945	1	0.124483	1.295	0.092	0.673929	0.770357	0	0	0	0	0	0	0	0	0	3.61	0	0	0	0	0	0	0	0	0	0	0	0	0	0	0	0
JQ269560.1.1335	endosymbiont of aphids	Bacteria	Proteobacteria		Gammaproteobacteria	Enterobacteriales	Enterobacteriaceae	0.00950729	Buchnera	0.000133445	unclassified Buchnera	18.03	0.000133445	2	2.936	0.568592	0.585342	1	0.237241	0.371667	0	0	0	0	0	0	0	0	0	0	0	0	0	0	0	6.88	0	0	0	0	0	0	0	0	0	0	0	0	0
GQ884173.1.1469	decayed wood of Adansonia digitata tree	Bacteria	Proteobacteria		Gammaproteobacteria	Enterobacteriales	Enterobacteriaceae		Citrobacter	0.000320401	unclassified Citrobacter	43.29	0.000320401	4	7.57696	0.108363	0.123959	1	0.267241	0.342667	0	0.762143	0.14	0	0	0	0	0	4.06	0	3.69	0	0	0	0	0	0	0	0	0	0	0	0	0	0	0	0	0	0
FJ947065.1.1274	sewage of a waste water treatment plant	Bacteria	Proteobacteria		Gammaproteobacteria	Enterobacteriales	Enterobacteriaceae		Enterobacter	0.00235775	unclassified Enterobacter	318.56	0.00235775	5	48.6061	7.05477e-10	1.95919e-09	3.25225e-07	0.665862	4.24833	0.0326667	4.13	1.97071	0	3.86	0	0	0	0	0	0	0	3.61	4.58	3.75	0	0	0	0	0	0	0	0	0	0	0	0	0	0
FJ913065.1.1309	soil	Bacteria	Proteobacteria		Gammaproteobacteria	Enterobacteriales	Enterobacteriaceae		Erwinia	0.00155856	mallotivora	210.58	0.00155856	5	20.6688	0.000368328	0.000535644	0.169799	2.70931	1.673	0.0446667	2.25286	0.621429	10.52	7.35	7.67	3.82	4.03	10.01	0	0	0	8.78	4.58	5.67	5.73	10.41	0	0	0	0	0	0	0	0	0	0	0	0
FJ950694.1.1472	river receiving treated oxytetracycline production wastewater	Bacteria	Proteobacteria		Gammaproteobacteria	Enterobacteriales	Enterobacteriaceae		Escherichia-Shigella	0.00513714	coli	627.14	0.00464163	5	11.2038	0.0243662	0.0297165	1	5.08	4.47767	2.576	4.205	5.37393	4.63	0	0	5.34	16.31	13.39	5.22	0	6.89	12.95	5.87	18.85	6.71	5.4	0	0	4.26	5.48	4.54	4.42	6.73	0	6.03	4.89	0	0
KF077490.1.1364	human skin, antecubital fossa	Bacteria	Proteobacteria		Gammaproteobacteria	Enterobacteriales	Enterobacteriaceae		Escherichia-Shigella		unclassified Escherichia-Shigella	66.95	0.000495514	5	5.86346	0.20958	0.232251	1	1.3169	0.051	0.0453333	0.236071	0.687857	0	0	0	0	9.37	9.67	0	0	0	9.3	0	9.85	0	0	0	0	0	0	0	0	0	0	0	0	0	0
New.ReferenceOTU61		Bacteria	Proteobacteria		Gammaproteobacteria	Legionellales	Coxiellaceae	0.000335055	Coxiella	0.000335055	unclassified Coxiella	45.27	0.000335055	5	1.66853	0.796425	0.801642	1	0.11931	0.148	0.718333	0.140357	0.424643	0	0	0	0	0	0	0	0	0	0	0	0	0	0	0	0	0	0	0	0	0	0	0	0	3.46	0
HK556269.1.1518	human gut	Bacteria	Proteobacteria		Gammaproteobacteria	Oceanospirillales	Halomonadaceae	0.00145553	Halomonas	0.00145553	unclassified Halomonas	196.66	0.00145553	4	25.5822	3.84149e-05	6.12778e-05	0.0177093	0.888966	2.52933	0	1.735	1.65786	0	0	3.61	3.82	0	0	0	0	0	0	0	0	0	3.88	0	0	0	0	0	0	0	0	0	0	3.46	4.8
AY172733.1.1389	partridge	Bacteria	Proteobacteria		Gammaproteobacteria	Pasteurellales	Pasteurellaceae	0.00830162	Avibacterium	0.00329401	unclassified Avibacterium	86.15	0.000637619	4	29.757	5.48476e-06	9.36473e-06	0.00252848	2.52414	0.351	0.037	0	0.0467857	7.67	0	3.61	0	6.54	0	3.71	0	0	3.61	5.15	0	3.81	5.97	0	0	13.52	0	0	4.42	0	0	0	0	0	0
M75060.1.1479	chicken	Bacteria	Proteobacteria		Gammaproteobacteria	Pasteurellales	Pasteurellaceae		Avibacterium		volantium	358.91	0.00265639	5	20.6526	0.000371058	0.000537918	0.171058	7.50966	1.79933	0.614333	1.215	1.23929	14.93	3.86	13.14	13.01	17.06	14.59	11.57	7.83	11.98	14.45	15.17	3.75	15.42	16.05	0	0	15.32	0	0	0	0	0	6.03	0	7.14	0
HM267665.1.1361	human skin, antecubital fossa	Bacteria	Proteobacteria		Gammaproteobacteria	Pasteurellales	Pasteurellaceae		Haemophilus	0.000944845	unclassified Haemophilus	127.66	0.000944845	3	33.7135	8.53103e-07	1.58581e-06	0.00039328	0	2.28733	0	1.48893	0.619643	0	0	0	0	0	0	0	0	0	0	0	0	0	0	0	0	0	0	0	0	0	0	0	0	0	0
New.ReferenceOTU302		Bacteria	Proteobacteria		Gammaproteobacteria	Pasteurellales	Pasteurellaceae		unclassified Pasteurellaceae	0.00406277	unclassified Pasteurellaceae	548.93	0.00406277	5	76.3653	1.02464e-15	1.81677e-14	4.7236e-13	13.2345	2.02967	0.689667	1.34964	1.63429	8.48	8.08	7.2	11.19	11.22	9.72	13.97	9.22	12.07	12.75	11.77	15.02	12.03	13.07	18.34	11.64	14.67	14.85	15.96	13.92	18.22	17.66	19.76	13.68	11.31	13.17
FJ976563.1.1391	paddy field soil	Bacteria	Proteobacteria		Gammaproteobacteria	Pseudomonadales	Moraxellaceae	0.011871	Acinetobacter	0.0101553	calcoaceticus	241.14	0.00178474	5	32.6262	1.4246e-06	2.55542e-06	0.000656742	0.591034	3.57633	0.0393333	2.20643	1.91964	3.69	0	0	0	0	0	0	0	0	0	0	0	0	0	0	0	0	0	5.51	0	0	0	0	0	0	0
GQ077574.1.1361	human skin, occiput	Bacteria	Proteobacteria		Gammaproteobacteria	Pseudomonadales	Moraxellaceae		Acinetobacter		unclassified Acinetobacter	275.05	0.00203572	5	28.7146	8.93344e-06	1.49214e-05	0.00411832	0.747241	3.255	0.039	3.22536	2.29464	0	0	0	0	0	0	0	0	0	7.41	3.64	0	0	7.99	0	0	0	0	0	0	0	0	0	0	0	0
GQ133124.1.1359	ASBR reactor treating swine waste	Bacteria	Proteobacteria		Gammaproteobacteria	Pseudomonadales	Moraxellaceae		Acinetobacter		unclassified Acinetobacter	160.24	0.00118598	4	18.0166	0.00122491	0.00169574	0.564682	0.632069	1.53933	0	2.41143	1.0075	0	0	0	0	0	0	0	0	0	0	0	0	0	0	0	0	0	0	0	0	4.77	0	0	0	7.79	5.77
HM248444.1.1359	human skin, antecubital fossa	Bacteria	Proteobacteria		Gammaproteobacteria	Pseudomonadales	Moraxellaceae		Acinetobacter		unclassified Acinetobacter	608.56	0.00450411	4	75.5768	1.50459e-15	2.38839e-14	6.93615e-13	2.14966	7.27033	0	7.115	4.60321	0	0	3.61	0	0	5.58	3.71	4.63	4.93	3.61	0	6.25	0	2.97	0	0	5.8	0	0	0	0	0	0	0	8.97	6.18
New.ReferenceOTU300		Bacteria	Proteobacteria		Gammaproteobacteria	Pseudomonadales	Moraxellaceae		Acinetobacter		unclassified Acinetobacter	87.11	0.000644724	4	14.7026	0.00535962	0.00701927	1	0.37069	1.30567	0	0.705	0.623214	0	0	0	0	0	0	0	0	0	0	0	0	0	0	0	0	0	0	0	0	0	0	0	0	7.24	0
GAYR01026355.62.1575	Ramnagar Giant eggplant root, stem, leaf, peduncle, floral bud, flower, calyx and fruit	Bacteria	Proteobacteria		Gammaproteobacteria	Pseudomonadales	Moraxellaceae		Enhydrobacter	0.00171576	unclassified Enhydrobacter	231.82	0.00171576	4	32.0515	1.86733e-06	3.29823e-06	0.000860839	0.854828	3.26133	0	2.68357	1.21607	0	0	0	3.82	0	0	0	0	0	0	3.64	5.67	0	2.97	0	0	0	0	0	0	0	0	0	0	3.46	0
FJ950690.1.1448	human skin, antecubital fossa	Bacteria	Proteobacteria		Gammaproteobacteria	Pseudomonadales	Pseudomonadaceae	0.00460654	Pseudomonas	0.00460654	syringae pv. tomato	170.63	0.00126288	4	18.107	0.00117608	0.00163799	0.542173	2.43448	1.862	0	1.23607	0.341429	10.33	8.01	4.55	0	0	0	0	0	4.93	8.66	11.97	5.27	5.32	8.93	0	0	0	0	0	0	0	0	0	0	0	0
FJ900839.1.1396	oil field	Bacteria	Proteobacteria		Gammaproteobacteria	Pseudomonadales	Pseudomonadaceae		Pseudomonas		unclassified Pseudomonas	191.22	0.00141527	4	37.8353	1.21171e-07	2.47168e-07	5.58599e-05	0.335862	2.85767	0	2.42429	0.995357	0	0	0	0	0	0	0	0	0	0	0	0	0	2.97	0	0	0	0	0	0	0	0	0	0	3.46	3.31
FJ937929.1.1393	coastal waters	Bacteria	Proteobacteria		Gammaproteobacteria	Pseudomonadales	Pseudomonadaceae		Pseudomonas		unclassified Pseudomonas	120.15	0.000889262	4	22.2167	0.00018146	0.000269849	0.0836532	1.55897	1.833	0	0.428214	0.284286	7.9	0	5.52	0	0	0	0	0	0	11.29	12.16	0	0	4.83	0	0	0	0	0	0	0	0	0	0	0	0
FJ950584.1.1465	oxytetracycline production wastewater treatment plant	Bacteria	Proteobacteria		Gammaproteobacteria	Pseudomonadales	Pseudomonadaceae		Pseudomonas		unclassified Pseudomonas	140.4	0.00103914	4	20.7472	0.000355389	0.000518463	0.163834	0.469655	2.02433	0	1.35679	1.00214	0	0	0	0	0	0	0	0	0	0	0	0	0	0	0	0	0	0	0	0	0	0	0	0	3.46	3.31
New.ReferenceOTU437		Bacteria	Spirochaetae	0.00589999	Spirochaetes	Spirochaetales	Spirochaetaceae	0.00589999	Treponema 2	0.00526859	unclassified Treponema 2	711.85	0.00526859	5	66.7804	1.08456e-13	9.25891e-13	4.99981e-11	2.05655	6.80767	7.66833	3.35964	4.42357	0	0	3.61	3.82	4.03	4.06	5.22	4.63	4.93	4.55	0	0	0	0	0	0	0	5.48	0	0	0	4.6	5.06	4.89	0	0
New.CleanUp.ReferenceOTU59259		Bacteria	Spirochaetae		Spirochaetes	Spirochaetales	Spirochaetaceae		unclassified Spirochaetaceae	0.000631402	unclassified Spirochaetaceae	85.31	0.000631402	5	1.52984	0.821344	0.824922	1	0.60069	0.926333	0.262	0.661786	0.489643	0	3.86	0	0	0	0	0	0	0	4.55	4.58	0	0	4.43	0	0	0	0	0	0	0	0	0	0	0	0
New.CleanUp.ReferenceOTU7083		Bacteria	Synergistetes	0.0168991	Synergistia	Synergistales	Synergistaceae	0.0168991	Cloacibacillus	0.00313554	unclassified Cloacibacillus	86.35	0.000639099	5	25.7144	3.61297e-05	5.78326e-05	0.0166558	0.14	0.832	1.198	0.375357	0.388571	0	0	0	0	0	4.06	0	0	0	0	0	0	0	0	0	0	0	0	0	0	0	0	0	0	0	0
New.CleanUp.ReferenceOTU77282		Bacteria	Synergistetes		Synergistia	Synergistales	Synergistaceae		Cloacibacillus		unclassified Cloacibacillus	337.3	0.00249645	5	57.567	9.40703e-12	4.29371e-11	4.33664e-09	0.161034	2.96367	4.55067	1.37929	2.44929	0	0	0	0	0	0	0	0	0	0	0	0	0	0	0	0	0	0	0	0	0	0	0	0	0	0
New.ReferenceOTU316		Bacteria	Synergistetes		Synergistia	Synergistales	Synergistaceae		Jonquetella	0.00458982	anthropi E3_33 E1	620.14	0.00458982	5	54.6413	3.86279e-11	1.41329e-10	1.78075e-08	0.412069	5.26033	6.648	4.40857	4.55357	0	0	3.61	0	0	0	3.71	4.63	0	0	0	0	0	0	0	0	0	0	0	0	0	0	0	0	0	0
New.ReferenceOTU397		Bacteria	Synergistetes		Synergistia	Synergistales	Synergistaceae		unclassified Synergistaceae	0.00917372	unclassified Synergistaceae	858.07	0.0063508	5	54.0104	5.23646e-11	1.86138e-10	2.41401e-08	1.84862	7.73467	8.29767	5.27571	6.2775	0	0	5.12	0	4.99	5.01	5.22	4.63	0	5.52	4.58	5.27	0	5.14	0	0	0	0	0	0	0	0	0	0	3.46	0
New.ReferenceOTU538		Bacteria	Synergistetes		Synergistia	Synergistales	Synergistaceae		unclassified Synergistaceae		unclassified Synergistaceae	102.34	0.000757445	5	2.85945	0.581615	0.595833	1	0.391724	1.30533	0.082	1.06357	0.699286	0	0	0	0	0	0	0	0	0	0	3.64	0	4.75	2.97	0	0	0	0	0	0	0	0	0	0	0	0
New.ReferenceOTU551		Bacteria	Synergistetes		Synergistia	Synergistales	Synergistaceae		unclassified Synergistaceae		unclassified Synergistaceae	279.07	0.00206547	5	34.6893	5.38047e-07	1.01656e-06	0.00024804	0.152414	2.681	2.97267	1.78	1.97143	0	0	0	0	0	0	0	0	0	0	0	0	0	0	0	0	0	0	0	4.42	0	0	0	0	0	0
New.ReferenceOTU212		Bacteria	Tenericutes	0.056437	Mollicutes	Anaeroplasmatales	Anaeroplasmataceae	0.0121145	Anaeroplasma	0.0121145	unclassified Anaeroplasma	1428.25	0.0105709	5	40.9131	2.80152e-08	6.17944e-08	1.2915e-05	7.47276	10.6423	11.1767	9.86321	10.0286	5.2	5.78	5.84	5.34	7.27	7.43	7.51	5.92	6.89	7.96	7.92	7.9	5.32	6.12	8.31	3.75	5.22	8.45	8.06	8.68	8.31	8.86	9.18	8.01	8.97	11.18
New.ReferenceOTU322		Bacteria	Tenericutes		Mollicutes	Anaeroplasmatales	Anaeroplasmataceae		Anaeroplasma		unclassified Anaeroplasma	208.56	0.00154361	4	66.2928	1.37421e-13	1.07375e-12	6.33513e-11	0	1.065	4.269	0.390714	1.34286	0	0	0	0	0	0	0	0	0	0	0	0	0	0	0	0	0	0	0	0	0	0	0	0	0	0
DQ057362.1.1359	chicken ileum and cecum	Bacteria	Tenericutes		Mollicutes	Mollicutes RF9	unclassified Mollicutes RF9	0.0353612	unclassified Mollicutes RF9	0.0353612	unclassified Mollicutes RF9	282.16	0.00208834	5	18.9505	0.00080373	0.00113656	0.37052	0.465862	2.28	3.07733	1.3475	2.50714	0	0	3.61	0	0	0	0	4.63	0	0	0	5.27	0	0	0	0	0	0	0	0	0	0	0	0	0	0
EU381705.1.1402	cow rumen	Bacteria	Tenericutes		Mollicutes	Mollicutes RF9	unclassified Mollicutes RF9		unclassified Mollicutes RF9		unclassified Mollicutes RF9	773.01	0.00572125	5	46.6731	1.78367e-09	4.61951e-09	8.22274e-07	1.5069	6.35033	7.072	5.23964	6.42607	3.69	5.38	3.61	3.82	0	0	4.65	3.69	0	0	0	3.75	0	2.97	0	0	0	0	0	0	0	0	0	0	4.39	4.24
GQ451187.1.1533	Yunnan snub-nosed monkey feces	Bacteria	Tenericutes		Mollicutes	Mollicutes RF9	unclassified Mollicutes RF9		unclassified Mollicutes RF9		unclassified Mollicutes RF9	327.88	0.00242673	5	54.7148	3.72815e-11	1.38603e-10	1.71868e-08	0.138966	2.79267	4.44367	0.900714	2.91214	0	0	0	0	4.03	0	0	0	0	0	0	0	0	0	0	0	0	0	0	0	0	0	0	0	0	0
HW066297.1.1509	mouse colon	Bacteria	Tenericutes		Mollicutes	Mollicutes RF9	unclassified Mollicutes RF9		unclassified Mollicutes RF9		unclassified Mollicutes RF9	291.31	0.00215606	5	27.5242	1.55721e-05	2.54565e-05	0.00717873	0.51069	3.03933	3.24167	1.0975	2.04786	0	0	3.61	0	0	4.06	0	0	0	0	0	0	0	0	0	0	0	4.51	0	0	0	0	0	0	0	0
JF089497.1.1303	human skin, popliteal fossa	Bacteria	Tenericutes		Mollicutes	Mollicutes RF9	unclassified Mollicutes RF9		unclassified Mollicutes RF9		unclassified Mollicutes RF9	287.55	0.00212823	5	46.4701	1.96604e-09	5.03524e-09	9.06344e-07	0.218621	2.002	4.10433	0.890357	2.61036	0	0	0	0	0	0	3.71	0	0	0	0	0	0	0	0	0	0	0	0	0	0	0	0	0	0	0
JQ084612.1.1488	mouse colon	Bacteria	Tenericutes		Mollicutes	Mollicutes RF9	unclassified Mollicutes RF9		unclassified Mollicutes RF9		unclassified Mollicutes RF9	247.16	0.0018293	4	42.6002	1.25253e-08	2.83048e-08	5.77418e-06	0	1.40167	3.32667	1.31964	2.44143	0	0	0	0	0	0	0	0	0	0	0	0	0	0	0	0	0	0	0	0	0	0	0	0	0	0
JQ183324.1.1323	human feces	Bacteria	Tenericutes		Mollicutes	Mollicutes RF9	unclassified Mollicutes RF9		unclassified Mollicutes RF9		unclassified Mollicutes RF9	367.18	0.0027176	5	49.4855	4.624e-10	1.32401e-09	2.13166e-07	0.421724	2.37533	4.60333	1.37321	3.82643	0	0	0	0	4.03	0	0	3.69	0	0	0	0	0	0	0	0	0	4.51	0	0	0	0	0	0	0	0
JX218352.1.1552	musk-ox rumen	Bacteria	Tenericutes		Mollicutes	Mollicutes RF9	unclassified Mollicutes RF9		unclassified Mollicutes RF9		unclassified Mollicutes RF9	185.38	0.00137205	5	20.822	0.000343473	0.000504271	0.158341	0.255862	1.68967	2.002	0.808571	1.59179	0	0	0	0	0	0	0	0	0	3.61	0	0	3.81	0	0	0	0	0	0	0	0	0	0	0	0	0
New.CleanUp.ReferenceOTU21901		Bacteria	Tenericutes		Mollicutes	Mollicutes RF9	unclassified Mollicutes RF9		unclassified Mollicutes RF9		unclassified Mollicutes RF9	190.65	0.00141105	4	37.9846	1.12877e-07	2.32305e-07	5.20362e-05	0	1.01833	2.72167	1.02286	1.77893	0	0	0	0	0	0	0	0	0	0	0	0	0	0	0	0	0	0	0	0	0	0	0	0	0	0
New.CleanUp.ReferenceOTU59267		Bacteria	Tenericutes		Mollicutes	Mollicutes RF9	unclassified Mollicutes RF9		unclassified Mollicutes RF9		unclassified Mollicutes RF9	99.35	0.000735315	4	28.9606	7.9628e-06	1.33973e-05	0.00367085	0	0.479	1.72567	0.0725	1.11357	0	0	0	0	0	0	0	0	0	0	0	0	0	0	0	0	0	0	0	0	0	0	0	0	0	0
New.ReferenceOTU255		Bacteria	Tenericutes		Mollicutes	Mollicutes RF9	unclassified Mollicutes RF9		unclassified Mollicutes RF9		unclassified Mollicutes RF9	679.97	0.00503264	5	38.2612	9.89771e-08	2.05533e-07	4.56284e-05	1.5369	5.86433	6.103	4.38714	5.48357	3.69	0	4.55	5.34	0	5.01	4.65	3.69	0	5.12	4.58	0	0	3.88	0	0	0	0	0	0	0	0	0	0	0	0
New.ReferenceOTU382		Bacteria	Tenericutes		Mollicutes	Mollicutes RF9	unclassified Mollicutes RF9		unclassified Mollicutes RF9		unclassified Mollicutes RF9	163.03	0.00120663	4	39.9746	4.38101e-08	9.4819e-08	2.01965e-05	0	1.05	2.50767	0.556071	1.45464	0	0	0	0	0	0	0	0	0	0	0	0	0	0	0	0	0	0	0	0	0	0	0	0	0	0
New.ReferenceOTU392		Bacteria	Tenericutes		Mollicutes	Mollicutes RF9	unclassified Mollicutes RF9		unclassified Mollicutes RF9		unclassified Mollicutes RF9	567.05	0.00419689	5	44.4594	5.15002e-09	1.24302e-08	2.37416e-06	0.681379	5.22567	5.96467	2.66143	4.895	0	0	0	0	0	4.06	5.22	0	0	0	0	0	0	0	0	0	0	0	4.54	0	0	0	0	0	0	3.31
New.ReferenceOTU503		Bacteria	Tenericutes		Mollicutes	Mollicutes RF9	unclassified Mollicutes RF9		unclassified Mollicutes RF9		unclassified Mollicutes RF9	254.02	0.00188007	5	38.7275	7.93025e-08	1.66778e-07	3.65584e-05	0.193103	1.53933	3.48467	0.824643	2.66464	0	0	0	0	0	0	0	0	0	0	0	0	0	2.97	0	0	0	0	0	0	0	0	0	0	0	0
New.ReferenceOTU644		Bacteria	Tenericutes		Mollicutes	Mollicutes RF9	unclassified Mollicutes RF9		unclassified Mollicutes RF9		unclassified Mollicutes RF9	62.02	0.000459026	5	3.88744	0.421454	0.443585	1	0.12931	0.225333	0.594333	0.520714	0.682143	0	0	0	0	0	0	0	0	0	0	0	3.75	0	0	0	0	0	0	0	0	0	0	0	0	0	0
JN935880.1.2291	Chicken trachea	Bacteria	Tenericutes		Mollicutes	Mycoplasmatales	Mycoplasmataceae	0.00896137	Mycoplasma	0.00383933	unclassified Mycoplasma	30.24	0.000223814	3	10.0603	0.0394237	0.0469621	1	0	0.0446667	0.024	0	1.00643	0	0	0	0	0	0	0	0	0	0	0	0	0	0	0	0	0	0	0	0	0	0	0	0	0	0
L08054.1.1467	footpad abscess of a black vulture	Bacteria	Tenericutes		Mollicutes	Mycoplasmatales	Mycoplasmataceae		Mycoplasma		unclassified Mycoplasma	448.15	0.00331688	5	88.5978	2.61414e-18	1.5064e-16	1.20512e-15	12.0952	1.52567	0.167333	0.577857	1.08643	8.16	9.57	7.09	9.24	14.19	9.8	13.54	10.29	10.61	11.84	10.87	13.24	10.4	11.09	15.67	11.26	14.12	12.77	14.35	10.78	16.29	17.34	17.05	10.77	9.57	12.16
New.ReferenceOTU93		Bacteria	Tenericutes		Mollicutes	Mycoplasmatales	Mycoplasmataceae		Mycoplasma		unclassified Mycoplasma	40.35	0.000298641	2	17.2151	0.00175549	0.00239432	0.809282	0	0	0.0333333	0	1.40536	0	0	0	0	0	0	0	0	0	0	0	0	0	0	0	0	0	0	0	0	0	0	0	0	0	0
New.ReferenceOTU263		Bacteria	Tenericutes		Mollicutes	Mycoplasmatales	Mycoplasmataceae		unclassified Mycoplasmataceae	0.00512204	unclassified Mycoplasmataceae	692.05	0.00512204	5	7.97157	0.0926253	0.106751	1	2.91793	5.303	5.56333	5.16643	4.885	0	0	0	0	4.03	0	5.62	0	0	5.12	3.64	5.27	0	4.43	0	0	4.26	6.05	0	4.42	0	0	5.06	0	7.42	10.03
			11				65		144			135112
[truncated: 120 more columns]
