# Supplementary material for: Distinct microbiotas of anatomical gut regions display idiosyncratic seasonal variation in an avian folivore
Source: Anim Microbiome. 2019 Feb 5;1:2. doi: 10.1186/s42523-019-0002-6 (PMC7803122; doi:10.1186/s42523-019-0002-6)
Supplement: Supplementary file 4 — Results of PERMANOVAs for the effect of the season, sex, gut region, longitude, latitude, body mass, and their interactions on the weighted UniFrac distances among samples in different subsets of data. (XLSX 58 kb) [file 42523_2019_2_MOESM4_ESM.xlsx]

## Sheet: Sheet1
All Samples	Df	Sums Of Sqs	Mean Sqs	F.Model	R2	Pr(>F)
Season	1	0.07149	0.071493	19.145	0.05491	0.001	***
Gut region	4	0.62872	0.15718	42.091	0.48292	0.001	***
Longitude	1	0.01449	0.014487	3.879	0.01113	0.005	**
Latitude	1	0.01262	0.01262	3.379	0.00969	0.018	*
Season x Gut region	4	0.07794	0.019486	5.218	0.05987	0.001	***
Residuals	133	0.49666	0.003734		0.38148
Total	144	1.30192			1
Crop-Ventriculus	Df	Sums Of Sqs	Mean Sqs	F.Model	R2	Pr(>F)
Season	1	0.05399	0.053992	12.834	0.09021	0.001	***
Gut region	1	0.28578	0.285779	67.93	0.4775	0.001	***
Season x Gut region	1	0.02734	0.027336	6.498	0.04568	0.004	**
Residuals	55	0.23138	0.004207		0.38661
Total	58	0.59849			1
Crop-Duodenum	Df	Sums Of Sqs	Mean Sqs	F.Model	R2	Pr(>F)
Season	1	0.05769	0.057688	12.02	0.0922	0.001	***
Gut region	1	0.25081	0.250811	52.258	0.40086	0.001	***
Longitude	1	0.01559	0.015593	3.249	0.02492	0.022	*
Mass	1	0.01623	0.01623	3.382	0.02594	0.018	*
Season x Gut region	1	0.04058	0.040585	8.456	0.06486	0.001	***
Residuals	51	0.24477	0.0048		0.39121
Total	56	0.62568			1
Crop_Cecum	Df	Sums Of Sqs	Mean Sqs	F.Model	R2	Pr(>F)
Season	1	0.04654	0.04654	15.37	0.06612	0.001	***
Gut region	1	0.46159	0.46159	152.43	0.65577	0.001	***
Season x Gut region	1	0.02921	0.02921	9.646	0.0415	0.001	***
Residuals	55	0.16655	0.00303		0.23661
Total	58	0.70389			1
Crop-CoLongitude	Df	Sums Of Sqs	Mean Sqs	F.Model	R2	Pr(>F)
Season	1	0.05652	0.056518	11.32	0.09069	0.001	***
Gut region	1	0.26682	0.266817	53.441	0.42815	0.001	***
Season x Gut region	1	0.03523	0.035235	7.057	0.05654	0.001	***
Residuals	53	0.26462	0.004993		0.42462
Total	56	0.62319			1
Ventriculus-Duodenum	Df	Sums Of Sqs	Mean Sqs	F.Model	R2	Pr(>F)
Season	1	0.036366	0.036366	9.0223	0.12077	0.001	***
Gut region	1	0.022895	0.022895	5.68	0.07603	0.001	***
Longitude	1	0.01176	0.01176	2.9176	0.03905	0.008	**
Latitude	1	0.010028	0.010028	2.488	0.0333	0.012	*
Season x Gut region	1	0.010474	0.010474	2.5986	0.03478	0.009	**
Residuals	52	0.209597	0.004031		0.69606
Total	57	0.301121			1
Ventriculus-Cecum	Df	Sums Of Sqs	Mean Sqs	F.Model	R2	Pr(>F)
Season	1	0.02232	0.02232	10.7865	0.10931	0.001	***
Gut region	1	0.058121	0.058121	28.0876	0.28464	0.001	***
Longitude	1	0.005088	0.005088	2.459	0.02492	0.036	*
Latitude	1	0.004853	0.004853	2.3453	0.02377	0.036	*
Residuals	55	0.113809	0.002069		0.55737
Total	59	0.204191			1
Ventriculus-Colon	Df	Sums Of Sqs	Mean Sqs	F.Model	R2	Pr(>F)
Season	1	0.028949	0.0289494	8.8605	0.10476	0.001	***
Sex	1	0.003972	0.0039719	1.2157	0.01437	0.225
Gut region	1	0.016019	0.0160186	4.9028	0.05797	0.001	***
Longitude	1	0.005032	0.0050325	1.5403	0.01821	0.112
Latitude	1	0.006959	0.0069586	2.1298	0.02518	0.027	*
Mass	1	0.003208	0.0032077	0.9818	0.01161	0.42
Season x Sex	1	0.006392	0.0063919	1.9564	0.02313	0.048	*
Season x Gut region	1	0.012412	0.0124116	3.7988	0.04491	0.002	**
Sex x Gut region	1	0.006859	0.0068592	2.0994	0.02482	0.032	*
Season x Mass	1	0.008362	0.0083618	2.5593	0.03026	0.01	**
Sex x Mass	1	0.007781	0.0077813	2.3816	0.02816	0.022	*
Season x Sex x Gut region	1	0.007274	0.0072739	2.2263	0.02632	0.029	*
Sex x Gut region x Longitude	3	0.018306	0.0061019	1.8676	0.06624	0.011	*
Sex x Gut region x Mass	2	0.014135	0.0070677	2.1632	0.05115	0.011	*
Residuals	40	0.130689	0.0032672		0.47291
Total	57	0.276348			1
Duodenum-Cecum	Df	Sums Of Sqs	Mean Sqs	F.Model	R2	Pr(>F)
Season	1	0.034171	0.034171	12.221	0.10897	0.001	***
Gut region	1	0.105436	0.105436	37.708	0.33623	0.001	***
Longitude	1	0.008068	0.008068	2.885	0.02573	0.026	*
Mass	1	0.006379	0.006379	2.281	0.02034	0.063	.
Season x Gut region	1	0.007761	0.007761	2.776	0.02475	0.027	*
Gut region x Mass	1	0.009162	0.009162	3.277	0.02922	0.009	**
Residuals	51	0.142603	0.002796		0.45476
Total	57	0.31358			1
Duodenum-Colon	Df	Sums Of Sqs	Mean Sqs	F.Model	R2	Pr(>F)
Season	1	0.04046	0.040462	8.9855	0.11173	0.001	***
Sex	1	0.00477	0.004766	1.0585	0.01316	0.347
Gut region	1	0.03959	0.039589	8.7916	0.10932	0.001	***
Longitude	1	0.0105	0.010497	2.3312	0.02899	0.013	*
Mass	1	0.00465	0.004651	1.0329	0.01284	0.377
Season x Gut region	1	0.01751	0.01751	3.8885	0.04835	0.001	***
Sex x Gut region	1	0.00985	0.009846	2.1864	0.02719	0.025	*
Sex x Longitude	1	0.01564	0.015642	3.4737	0.0432	0.001	***
Gut region x Mass	1	0.01202	0.012025	2.6704	0.03321	0.008	**
Residuals	46	0.20714	0.004503		0.57201
Total	55	0.36213			1
Cecum-Colon	Df	Sums Of Sqs	Mean Sqs	F.Model	R2	Pr(>F)
Season	1	0.023559	0.023559	9.2581	0.09418	0.001	***
Sex	1	0.004677	0.004677	1.8381	0.0187	0.088	.
Gut region	1	0.059939	0.059939	23.5546	0.23962	0.001	***
Longitude	1	0.002324	0.002324	0.9131	0.00929	0.416
Latitude	1	0.004137	0.004137	1.6259	0.01654	0.14
Mass	1	0.002477	0.002477	0.9735	0.0099	0.386
Season x Sex	1	0.006797	0.006797	2.6712	0.02717	0.027	*
Season x Gut region	1	0.012508	0.012508	4.9152	0.05	0.004	**
Sex x Longitude	1	0.008101	0.008101	3.1835	0.03239	0.017	*
Sex x Mass	1	0.006024	0.006024	2.3674	0.02408	0.046	*
Residuals	47	0.1196	0.002545		0.47812
Total	57	0.250143			1
Crop	Df	Sums Of Sqs	Mean Sqs	F.Model	R2	Pr(>F)
Season	1	0.065374	0.065374	13.643	0.32062	0.001	***
Longitude	1	0.013938	0.013938	2.9087	0.06836	0.024	*
Residuals	26	0.124587	0.004792		0.61102
Total	28	0.203899			1
Ventriculus	Df	Sums Of Sqs	Mean Sqs	F.Model	R2	Pr(>F)
Season	1	0.015217	0.0152175	4.746	0.1408	0.001	***
Residuals	24	0.076954	0.0032064		0.71203
Total	29	0.108077			1
Duodenum	Df	Sums Of Sqs	Mean Sqs	F.Model	R2	Pr(>F)
Season	1	0.031686	0.031686	6.7514	0.18622	0.001	***
Longitude	1	0.01198	0.01198	2.5526	0.07041	0.013	*
Mass	1	0.013846	0.013846	2.9502	0.08138	0.006	**
Residuals	24	0.112637	0.004693		0.66199
Total	27	0.170149			1
Cecum	Df	Sums Of Sqs	Mean Sqs	F.Model	R2	Pr(>F)
Season	1	0.009969	0.0099687	10.7054	0.26237	0.001	***
Longitude	1	0.002151	0.0021513	2.3103	0.05662	0.017	*
Latitude	1	0.001663	0.0016633	1.7862	0.04378	0.049	*
Residuals	26	0.024211	0.0009312		0.63723
Total	29	0.037994			1
Colon	Df	Sums Of Sqs	Mean Sqs	F.Model	R2	Pr(>F)
Season	1	0.026152	0.026152	6.3013	0.17178	0.001	***
Sex	1	0.007055	0.0070546	1.6998	0.04634	0.11
Longitude	1	0.00263	0.0026299	0.6337	0.01727	0.753
Season x Sex	1	0.011665	0.0116654	2.8108	0.07662	0.01	**
Sex x Longitude	1	0.013438	0.0134375	3.2378	0.08826	0.012	*
Residuals	22	0.091305	0.0041502		0.59973
Total	27	0.152244			1
September	Df	Sums Of Sqs	Mean Sqs	F.Model	R2	Pr(>F)
Gut region	4	0.3097	0.077424	24.7656	0.57089	0.001	***
Sex	1	0.00463	0.004626	1.4797	0.00853	0.174
Longitude	1	0.01424	0.014239	4.5546	0.02625	0.014	*
Gut region x Sex	4	0.02322	0.005805	1.8567	0.0428	0.049	*
Residuals	61	0.1907	0.003126		0.35154
Total	71	0.54248			1
December	Df	Sums Of Sqs	Mean Sqs	F.Model	R2	Pr(>F)
Gut region	4	0.39677	0.099192	23.9814	0.57674	0.001	***
Longitude	1	0.01405	0.014053	3.3974	0.02043	0.016	*
Residuals	67	0.27713	0.004136		0.40283
Total	72	0.68795			1
