# Supplementary material for: Distinct microbiotas of anatomical gut regions display idiosyncratic seasonal variation in an avian folivore
Source: Anim Microbiome. 2019 Feb 5;1:2. doi: 10.1186/s42523-019-0002-6 (PMC7803122; doi:10.1186/s42523-019-0002-6)
Supplement: Supplementary file 5 — LEfSe scores and FDR-corrected P-values for microbial taxa most likely responsible for differences among gut regions. (XLSX 15 kb) [file 42523_2019_2_MOESM5_ESM.xlsx]

## Sheet: LEfSe gut regions
Microbial taxa and OTUs	Gut region	Log10 (LDA score)	FDR P
k_Bacteria.p_Firmicutes.c_Bacilli	Crop	5.3093	4.53709e-23
k_Bacteria.p_Firmicutes.c_Bacilli.o_Lactobacillales	Crop	5.28131	6.12088e-23
k_Bacteria.p_Firmicutes.c_Bacilli.o_Lactobacillales.f_Lactobacillaceae	Crop	5.25282	4.57164e-21
k_Bacteria.p_Firmicutes.c_Bacilli.o_Lactobacillales.f_Lactobacillaceae.g_Lactobacillus	Crop	5.25282	4.57164e-21
k_Bacteria.p_Firmicutes.c_Bacilli.o_Lactobacillales.f_Lactobacillaceae.g_Lactobacillus.s_AB048833_1_1432	Crop	3.99601	3.56793e-15
k_Bacteria.p_Firmicutes.c_Bacilli.o_Lactobacillales.f_Lactobacillaceae.g_Lactobacillus.s_ACGS02000043_53_1603	Crop	4.1089	2.33633e-12
k_Bacteria.p_Firmicutes.c_Bacilli.o_Lactobacillales.f_Lactobacillaceae.g_Lactobacillus.s_AM292799_1_1397	Crop	4.01998	1.12914e-17
k_Bacteria.p_Firmicutes.c_Bacilli.o_Lactobacillales.f_Lactobacillaceae.g_Lactobacillus.s_DQ014881_1_1375	Crop	4.03367	4.05967e-14
k_Bacteria.p_Firmicutes.c_Bacilli.o_Lactobacillales.f_Lactobacillaceae.g_Lactobacillus.s_EF097619_1_1307	Crop	3.97968	1.36185e-14
k_Bacteria.p_Firmicutes.c_Bacilli.o_Lactobacillales.f_Lactobacillaceae.g_Lactobacillus.s_EU451013_1_1422	Crop	4.11982	1.71861e-12
k_Bacteria.p_Firmicutes.c_Bacilli.o_Lactobacillales.f_Lactobacillaceae.g_Lactobacillus.s_EU460738_1_1426	Crop	4.07675	1.27111e-18
k_Bacteria.p_Firmicutes.c_Bacilli.o_Lactobacillales.f_Lactobacillaceae.g_Lactobacillus.s_EU475846_1_1423	Crop	4.04452	1.46189e-14
k_Bacteria.p_Firmicutes.c_Bacilli.o_Lactobacillales.f_Lactobacillaceae.g_Lactobacillus.s_FN667288_1_1488	Crop	4.14736	1.78243e-16
k_Bacteria.p_Firmicutes.c_Bacilli.o_Lactobacillales.f_Lactobacillaceae.g_Lactobacillus.s_HM534773_1_1436	Crop	4.11424	3.15386e-14
k_Bacteria.p_Firmicutes.c_Bacilli.o_Lactobacillales.f_Lactobacillaceae.g_Lactobacillus.s_HQ681832_1_1451	Crop	4.24441	1.67361e-21
k_Bacteria.p_Firmicutes.c_Bacilli.o_Lactobacillales.f_Lactobacillaceae.g_Lactobacillus.s_JN013061_1_1486	Crop	4.08126	1.23302e-11
k_Bacteria.p_Firmicutes.c_Bacilli.o_Lactobacillales.f_Lactobacillaceae.g_Lactobacillus.s_KJ880097_1_1417	Crop	3.99362	2.80176e-16
k_Bacteria.p_Firmicutes.c_Bacilli.o_Lactobacillales.f_Lactobacillaceae.g_Lactobacillus.s_New_ReferenceOTU308	Crop	4.1472	1.21354e-15
k_Bacteria.p_Firmicutes.c_Bacilli.o_Lactobacillales.f_Lactobacillaceae.g_Lactobacillus.s_salivarius DQ815470_1_1507	Crop	4.06916	1.73188e-15
k_Bacteria.p_Firmicutes.c_Bacilli.o_Lactobacillales.f_Lactobacillaceae.g_Lactobacillus.s_salivarius EU451388_1_1424	Crop	3.99446	4.54121e-16
k_Bacteria.p_Firmicutes.c_Bacilli.o_Lactobacillales.f_Lactobacillaceae.g_Lactobacillus.s_salivarius EU475741_1_1305	Crop	4.00346	1.63301e-14
k_Bacteria.p_Firmicutes.c_Bacilli.o_Lactobacillales.f_Lactobacillaceae.g_Lactobacillus.s_salivarius GU293196_1_1524	Crop	4.05574	2.31463e-14
k_Bacteria.p_Fusobacteria	Crop	3.91524	3.33873e-07
k_Bacteria.p_Fusobacteria.c_Fusobacteriia	Crop	3.91273	3.33873e-07
k_Bacteria.p_Fusobacteria.c_Fusobacteriia.o_Fusobacteriales	Crop	3.92166	3.33873e-07
k_Bacteria.p_Fusobacteria.c_Fusobacteriia.o_Fusobacteriales.f_Leptotrichiaceae	Crop	3.90192	3.59978e-09
k_Bacteria.p_Fusobacteria.c_Fusobacteriia.o_Fusobacteriales.f_Leptotrichiaceae.g_unclassified Leptotrichiaceae	Crop	3.90027	3.59978e-09
k_Bacteria.p_Fusobacteria.c_Fusobacteriia.o_Fusobacteriales.f_Leptotrichiaceae.g_unclassified Leptotrichiaceae.s_New_ReferenceOTU121	Crop	3.90319	3.59978e-09
k_Bacteria.p_Proteobacteria	Crop	4.74603	6.62775e-16
k_Bacteria.p_Proteobacteria.c_Gammaproteobacteria	Crop	4.56795	1.45098e-17
k_Bacteria.p_Proteobacteria.c_Gammaproteobacteria.o_Pasteurellales	Crop	4.33278	1.63783e-17
k_Bacteria.p_Proteobacteria.c_Gammaproteobacteria.o_Pasteurellales.f_Pasteurellaceae	Crop	4.33278	1.63783e-17
k_Bacteria.p_Proteobacteria.c_Gammaproteobacteria.o_Pasteurellales.f_Pasteurellaceae.g_unclassified Pasteurellaceae	Crop	4.14861	8.26114e-16
k_Bacteria.p_Proteobacteria.c_Gammaproteobacteria.o_Pasteurellales.f_Pasteurellaceae.g_unclassified Pasteurellaceae.s_New_ReferenceOTU302	Crop	4.14946	8.26114e-16
k_Bacteria.p_Tenericutes.c_Mollicutes.o_Mycoplasmatales.f_Mycoplasmataceae.g_Mycoplasma	Crop	4.11851	5.34035e-17
k_Bacteria.p_Tenericutes.c_Mollicutes.o_Mycoplasmatales.f_Mycoplasmataceae.g_Mycoplasma.s_L08054_1_1467	Crop	4.15325	3.23142e-18
k_Bacteria.p_Bacteroidetes.c_Bacteroidia.o_Bacteroidales.f_Bacteroidaceae.g_Bacteroides.s_EU009829_1_1452	Duodenum	3.61915	5.05881e-08
k_Bacteria.p_Bacteroidetes.c_Bacteroidia.o_Bacteroidales.f_Bacteroidaceae.g_Bacteroides.s_New_ReferenceOTU483	Duodenum	3.56071	1.90609e-07
k_Bacteria.p_Firmicutes.c_Bacilli.o_Bacillales	Duodenum	4.1909	4.95679e-14
k_Bacteria.p_Firmicutes.c_Bacilli.o_Bacillales.f_Staphylococcaceae	Duodenum	3.85767	1.33048e-16
k_Bacteria.p_Firmicutes.c_Bacilli.o_Bacillales.f_Staphylococcaceae.g_Staphylococcus	Duodenum	3.85851	1.33048e-16
k_Bacteria.p_Firmicutes.c_Bacilli.o_Bacillales.f_Staphylococcaceae.g_Staphylococcus.s_GBKB01000906_322_1853	Duodenum	3.85327	1.33048e-16
k_Bacteria.p_Firmicutes.c_Clostridia.o_Clostridiales.f_Lachnospiraceae.g_unclassified Lachnospiraceae.s_DQ794713_1_1383	Duodenum	3.59415	5.74135e-09
k_Bacteria.p_Firmicutes.c_Clostridia.o_Clostridiales.f_Lachnospiraceae.g_unclassified Lachnospiraceae.s_DQ803857_1_1291	Duodenum	3.65792	7.43455e-07
k_Bacteria.p_Firmicutes.c_Erysipelotrichia.o_Erysipelotrichales.f_Erysipelotrichaceae.g_unclassified Erysipelotrichaceae	Duodenum	3.55157	9.41363e-06
k_Bacteria.p_Firmicutes.c_Erysipelotrichia.o_Erysipelotrichales.f_Erysipelotrichaceae.g_unclassified Erysipelotrichaceae.s_New_ReferenceOTU345	Duodenum	3.55157	9.41363e-06
k_Bacteria.p_Firmicutes.c_Negativicutes.o_Selenomonadales.f_Veillonellaceae.g_Megamonas.s_New_ReferenceOTU364	Duodenum	3.68953	3.72073e-09
k_Bacteria.p_Firmicutes.c_Negativicutes.o_Selenomonadales.f_Veillonellaceae.g_unclassified Veillonellaceae	Duodenum	3.71624	4.74496e-08
k_Bacteria.p_Proteobacteria.c_Deltaproteobacteria.o_Desulfovibrionales.f_Desulfovibrionaceae.g_Desulfovibrio.s_New_ReferenceOTU638	Duodenum	3.64461	4.39185e-08
k_Bacteria.p_Actinobacteria.c_Coriobacteriia.o_Coriobacteriales.f_Coriobacteriaceae.g_Atopobium.s_New_ReferenceOTU113	Cecum	3.8043	3.18054e-14
k_Bacteria.p_Actinobacteria.c_Coriobacteriia.o_Coriobacteriales.f_Coriobacteriaceae.g_unclassified Coriobacteriaceae	Cecum	4.10474	5.84562e-13
k_Bacteria.p_Actinobacteria.c_Coriobacteriia.o_Coriobacteriales.f_Coriobacteriaceae.g_unclassified Coriobacteriaceae.s_New_CleanUp_ReferenceOTU4915	Cecum	3.82654	2.37462e-17
k_Bacteria.p_Actinobacteria.c_Coriobacteriia.o_Coriobacteriales.f_Coriobacteriaceae.g_unclassified Coriobacteriaceae.s_New_ReferenceOTU353	Cecum	3.66687	8.12444e-17
k_Bacteria.p_Actinobacteria.c_Coriobacteriia.o_Coriobacteriales.f_Coriobacteriaceae.g_unclassified Coriobacteriaceae.s_New_ReferenceOTU468	Cecum	3.69996	6.67024e-15
k_Bacteria.p_Bacteroidetes.c_Bacteroidia	Cecum	4.75132	1.96158e-19
k_Bacteria.p_Bacteroidetes.c_Bacteroidia.o_Bacteroidales	Cecum	4.75132	1.96158e-19
k_Bacteria.p_Bacteroidetes.c_Bacteroidia.o_Bacteroidales.f_Bacteroidaceae.g_Bacteroides.s_New_CleanUp_ReferenceOTU68873	Cecum	3.78265	5.68969e-19
k_Bacteria.p_Bacteroidetes.c_Bacteroidia.o_Bacteroidales.f_Bacteroidaceae.g_Bacteroides.s_New_ReferenceOTU120	Cecum	3.79098	6.8838e-15
k_Bacteria.p_Bacteroidetes.c_Bacteroidia.o_Bacteroidales.f_Bacteroidaceae.g_Bacteroides.s_New_ReferenceOTU235	Cecum	3.73956	3.82997e-15
k_Bacteria.p_Bacteroidetes.c_Bacteroidia.o_Bacteroidales.f_Bacteroidaceae.g_Bacteroides.s_New_ReferenceOTU239	Cecum	3.77301	1.97633e-14
k_Bacteria.p_Bacteroidetes.c_Bacteroidia.o_Bacteroidales.f_Bacteroidaceae.g_Bacteroides.s_New_ReferenceOTU367	Cecum	3.87924	2.16648e-17
k_Bacteria.p_Bacteroidetes.c_Bacteroidia.o_Bacteroidales.f_Bacteroidaceae.g_Bacteroides.s_New_ReferenceOTU443	Cecum	3.80864	2.31906e-17
k_Bacteria.p_Bacteroidetes.c_Bacteroidia.o_Bacteroidales.f_Prevotellaceae.g_PrevotellaceaeUCG_001.s_New_ReferenceOTU487	Cecum	3.79735	4.51541e-14
k_Bacteria.p_Bacteroidetes.c_Bacteroidia.o_Bacteroidales.f_Prevotellaceae.g_PrevotellaceaeUCG_001.s_New_ReferenceOTU511	Cecum	3.61265	1.07629e-11
k_Bacteria.p_Bacteroidetes.c_Bacteroidia.o_Bacteroidales.f_Rikenellaceae.g_Alistipes	Cecum	3.73498	6.97272e-15
k_Bacteria.p_Bacteroidetes.c_Bacteroidia.o_Bacteroidales.f_Rikenellaceae.g_Alistipes.s_EF401874_1_1492	Cecum	3.58463	5.62713e-14
k_Bacteria.p_Bacteroidetes.c_Flavobacteriia	Cecum	3.87384	9.21277e-11
k_Bacteria.p_Bacteroidetes.c_Flavobacteriia.o_Flavobacteriales	Cecum	3.73906	9.21277e-11
k_Bacteria.p_Bacteroidetes.c_Flavobacteriia.o_Flavobacteriales.f_Flavobacteriaceae	Cecum	3.85493	9.21277e-11
k_Bacteria.p_Bacteroidetes.c_Flavobacteriia.o_Flavobacteriales.f_Flavobacteriaceae.g_unclassified Flavobacteriaceae	Cecum	3.71977	9.21277e-11
k_Bacteria.p_Bacteroidetes.c_Flavobacteriia.o_Flavobacteriales.f_Flavobacteriaceae.g_unclassified Flavobacteriaceae.s_CEAR01016214_1_1488	Cecum	3.79272	9.21277e-11
k_Bacteria.p_Firmicutes.c_Clostridia	Cecum	5.24124	2.54758e-22
k_Bacteria.p_Firmicutes.c_Clostridia.o_Clostridiales	Cecum	5.24124	2.54758e-22
k_Bacteria.p_Firmicutes.c_Clostridia.o_Clostridiales.f_Clostridiales vadinBB60 group.g_unclassified Clostridiales vadinBB60 group.s_DQ456434_1_1440	Cecum	3.59894	2.82123e-12
k_Bacteria.p_Firmicutes.c_Clostridia.o_Clostridiales.f_Lachnospiraceae	Cecum	4.66696	1.43273e-16
k_Bacteria.p_Firmicutes.c_Clostridia.o_Clostridiales.f_Ruminococcaceae	Cecum	5.02862	5.586e-21
k_Bacteria.p_Firmicutes.c_Clostridia.o_Clostridiales.f_Ruminococcaceae.g_Anaerotruncus.s_New_ReferenceOTU38	Cecum	3.73587	5.59574e-17
k_Bacteria.p_Firmicutes.c_Clostridia.o_Clostridiales.f_Ruminococcaceae.g_Eubacterium_coprostanoligenesgroup	Cecum	3.86091	2.19152e-12
k_Bacteria.p_Firmicutes.c_Clostridia.o_Clostridiales.f_Ruminococcaceae.g_RuminococcaceaeUCG_014	Cecum	4.65152	3.49629e-16
k_Bacteria.p_Firmicutes.c_Clostridia.o_Clostridiales.f_Ruminococcaceae.g_RuminococcaceaeUCG_014.s_New_CleanUp_ReferenceOTU19443	Cecum	3.71593	7.05046e-17
k_Bacteria.p_Firmicutes.c_Clostridia.o_Clostridiales.f_Ruminococcaceae.g_RuminococcaceaeUCG_014.s_New_ReferenceOTU173	Cecum	3.71936	1.28144e-14
k_Bacteria.p_Firmicutes.c_Clostridia.o_Clostridiales.f_Ruminococcaceae.g_RuminococcaceaeUCG_014.s_New_ReferenceOTU334	Cecum	3.69834	6.01787e-19
k_Bacteria.p_Firmicutes.c_Clostridia.o_Clostridiales.f_Ruminococcaceae.g_unclassified Ruminococcaceae	Cecum	4.32594	4.77006e-17
k_Bacteria.p_Firmicutes.c_Clostridia.o_Clostridiales.f_Ruminococcaceae.g_unclassified Ruminococcaceae.s_GU128175_1_1435	Cecum	3.69102	8.83603e-14
k_Bacteria.p_Firmicutes.c_Clostridia.o_Clostridiales.f_Ruminococcaceae.g_unclassified Ruminococcaceae.s_LN846907_1_1495	Cecum	3.54756	2.19168e-13
k_Bacteria.p_Firmicutes.c_Clostridia.o_Clostridiales.f_Ruminococcaceae.g_unclassified Ruminococcaceae.s_New_ReferenceOTU645	Cecum	3.73643	2.87487e-21
k_Bacteria.p_Firmicutes.c_Negativicutes.o_Selenomonadales.f_Veillonellaceae.g_Dialister.s_New_ReferenceOTU414	Cecum	3.79914	1.39485e-14
k_Bacteria.p_Firmicutes.c_Negativicutes.o_Selenomonadales.f_Veillonellaceae.g_Megamonas.s_New_ReferenceOTU618	Cecum	3.8366	6.33705e-19
k_Bacteria.p_Proteobacteria.c_Betaproteobacteria.o_Burkholderiales.f_Oxalobacteraceae.g_Oxalobacter	Cecum	3.86188	2.49195e-13
k_Bacteria.p_Proteobacteria.c_Betaproteobacteria.o_Burkholderiales.f_Oxalobacteraceae.g_Oxalobacter.s_ACDQ01000020_3988_5498	Cecum	3.69783	2.49195e-13
k_Bacteria.p_Synergistetes	Cecum	3.87386	1.25154e-10
k_Bacteria.p_Synergistetes.c_Synergistia	Cecum	3.88312	1.25154e-10
k_Bacteria.p_Synergistetes.c_Synergistia.o_Synergistales	Cecum	3.88145	1.25154e-10
k_Bacteria.p_Synergistetes.c_Synergistia.o_Synergistales.f_Synergistaceae	Cecum	3.87621	1.25154e-10
k_Bacteria.p_Tenericutes.c_Mollicutes.o_Anaeroplasmatales.f_Anaeroplasmataceae.g_Anaeroplasma.s_New_ReferenceOTU322	Cecum	3.63005	5.52205e-13
k_Bacteria.p_Actinobacteria	Colon	4.48826	6.27336e-08
k_Bacteria.p_Firmicutes.c_Clostridia.o_Clostridiales.f_Lachnospiraceae.g_unclassified Lachnospiraceae	Colon	4.03598	1.03231e-09
k_Bacteria.p_Proteobacteria.c_Epsilonproteobacteria	Colon	3.6143	1.70009e-05
k_Bacteria.p_Proteobacteria.c_Epsilonproteobacteria.o_Campylobacterales	Colon	3.61514	1.70009e-05
k_Bacteria.p_Proteobacteria.c_Epsilonproteobacteria.o_Campylobacterales.f_Helicobacteraceae	Colon	3.61879	1.70009e-05
k_Bacteria.p_Proteobacteria.c_Epsilonproteobacteria.o_Campylobacterales.f_Helicobacteraceae.g_Helicobacter	Colon	3.62064	1.70009e-05
