# Supplementary material for: Distinct microbiotas of anatomical gut regions display idiosyncratic seasonal variation in an avian folivore
Source: Anim Microbiome. 2019 Feb 5;1:2. doi: 10.1186/s42523-019-0002-6 (PMC7803122; doi:10.1186/s42523-019-0002-6)
Supplement: Supplementary file 6 — Results of the log likelihood tests of the mixed linear models for the association between OTU richness and season, sex, gut region, longitude, latitude, body mass, and individual in different subsets of data. (XLSX 21 kb) [file 42523_2019_2_MOESM6_ESM.xlsx]

## Sheet: Sheet1
All samples	Df	AIC	BIC	logLik	deviance	Chisq Chi	Df	Pr(>Chisq)		Full model	lmer(observed_otus~Season+Sex+Gut region+Longitude+Latatitude+Mass + (1|Individual), data=mydata)
model: Full [Season+Sex+Gut region+Longitude+Latatitude+Mass+(1|Individual)]	12	1530.2	1566	-753.12	1506.2					Full model - Individual	lm(observed_otus~Month+Sex+GutRegion+Lon+Lat+Mass, data=mydata)
model: Full - Season	11	1532.5	1565.2	-755.24	1510.5	4.2423	1	0.03943	*
model: Full - Sex	11	1528.2	1561	-753.12	1506.2	0.0065	1	0.936
model: Full - Gut region	8	1668.7	1692.5	-826.32	1652.7	146.41	4	< 2.2E-16	***
model: Full - Longitude	11	1529.2	1561.9	-753.57	1507.2	0.9138	1	0.3391
model: Full - Latitude	11	1528.6	1561.3	-753.29	1506.6	0.3367	1	0.5618
model: Full - Mass	11	1528.3	1561	-753.14	1506.3	0.0467	1	0.8289
model: Full - Individual	11	1528.2	1561	-753.12	1506.2	0	1	1
Crop - Ventricilis	Df	AIC	BIC	logLik	deviance	Chisq Chi	Df	Pr(>Chisq)
model: Full [Season+Sex+Gut region+Longitude+Latatitude+Mass+(1|Individual)]	9	618.05	636.75	-300.02	600.05
model: Full - Season	8	616.33	632.95	-300.16	600.33	0.2788	1	0.5975
model: Full - Sex	8	617.29	633.91	-300.64	601.29	1.2406	1	0.2654
model: Full - Gut region	8	688.62	705.24	-336.31	672.62	72.572	1	< 2.2E-16	***
model: Full - Longitude	8	618.32	634.94	-301.16	602.32	2.2732	1	0.1316
model: Full - Latitude	8	617.09	633.71	-300.54	601.09	1.0375	1	0.3084
model: Full - Mass	8	616.66	633.28	-300.33	600.66	0.6125	1	0.4339
model: Full - Individual	8	617.37	633.99	-300.68	601.37	1.3166	1	0.2512
Crop - Duodenum	Df	AIC	BIC	logLik	deviance	Chisq Chi	Df	Pr(>Chisq)
model: Full [Season+Sex+Gut region+Longitude+Latatitude+Mass+(1|Individual)]	9	570.63	589.02	-276.32	552.63
model: Full - Season	8	585.96	602.3	-284.98	569.96	17.323	1	3.153e-05	***
model: Full - Sex	8	570.32	586.67	-277.16	554.32	1.6874	1	0.1939
model: Full - Gut region	8	588.94	605.29	-286.47	572.94	20.31	1	6.587e-06	***
model: Full - Longitude	8	568.67	585.02	-276.33	552.67	0.0361	1	0.8492
model: Full - Latitude	8	568.65	584.99	-276.32	552.65	0.0159	1	0.8998
model: Full - Mass	8	577.33	593.68	-280.67	561.33	8.6993	1	0.003183	**
model: Full - Individual	8	568.63	584.98	-276.32	552.63	0	1	1
Crop - Cecum	Df	AIC	BIC	logLik	deviance	Chisq Chi	Df	Pr(>Chisq)
model: Full [Season+Sex+Gut region+Longitude+Latatitude+Mass+(1|Individual)]	9	538.3	557	-260.15	520.3
model: Full - Season	8	539.63	556.25	-261.82	523.63	3.3299	1	0.06803	.
model: Full - Sex	8	536.54	553.16	-260.27	520.54	0.236	1	0.6271
model: Full - Gut region	8	703.14	719.76	-343.57	687.14	166.84	1	< 2.2E-16	***
model: Full - Longitude	8	539.07	555.69	-261.54	523.07	2.7659	1	0.09629	.
model: Full - Latitude	8	536.99	553.61	-260.5	520.99	0.6883	1	0.4067
model: Full - Mass	8	536.58	553.2	-260.29	520.58	0.2736	1	0.6009
model: Full - Individual	7	534.58	549.12	-260.29	520.58	0.2736	2	0.8721
Crop - Colon	Df	AIC	BIC	logLik	deviance	Chisq Chi	Df	Pr(>Chisq)
model: Full [Season+Sex+Gut region+Longitude+Latatitude+Mass+(1|Individual)]	9	620.82	639.2	-301.41	602.82
model: Full - Season	8	619.29	635.63	-301.64	603.29	0.4741	1	0.4911
model: Full - Sex	8	618.85	635.19	-301.42	602.85	0.0287	1	0.8655
model: Full - Gut region	8	666.16	682.5	-325.08	650.16	47.339	1	5.97e-12	***
model: Full - Longitude	8	619.52	635.87	-301.76	603.52	0.7055	1	0.4009
model: Full - Latitude	8	619.15	635.49	-301.57	603.15	0.3285	1	0.5665
model: Full - Mass	8	618.86	635.21	-301.43	602.86	0.0442	1	0.8335
model: Full - Individual	7	616.86	631.16	-301.43	602.86	0.0442	2	0.9781
Ventriculus - Duodenum	Df	AIC	BIC	logLik	deviance	Chisq Chi	Df	Pr(>Chisq)
model: Full [Season+Sex+Gut region+Longitude+Latatitude+Mass+(1|Individual)]	9	627.9	646.44	-304.95	609.9
model: Full - Season	8	630.83	647.31	-307.41	614.83	4.9297	1	0.0264	*
model: Full - Sex	8	625.91	642.4	-304.96	609.91	0.0165	1	0.8977
model: Full - Gut region	8	658.02	674.5	-321.01	642.02	32.125	1	1.445e-08	***
model: Full - Longitude	8	626.11	642.59	-305.06	610.11	0.2133	1	0.6442
model: Full - Latitude	8	628.08	644.56	-306.04	612.08	2.1851	1	0.1394
model: Full - Mass	8	626.33	642.81	-305.16	610.33	0.4314	1	0.5113
model: Full - Individual	7	624.33	638.75	-305.16	610.33	0.4314	2	0.806
Ventriculus - Cecum	Df	AIC	BIC	logLik	deviance	Chisq Chi	Df	Pr(>Chisq)
model: Full [Season+Sex+Gut region+Longitude+Latatitude+Mass+(1|Individual)]	9	616.06	634.9	-299.03	598.06
model: Full - Season	8	614.08	630.84	-299.04	598.08	0.0257	1	0.8727
model: Full - Sex	8	616.43	633.19	-300.22	600.43	2.3767	1	0.1232
model: Full - Gut region	8	629.51	646.26	-306.75	613.51	15.451	1	8.465e-05	***
model: Full - Longitude	8	616.24	632.99	-300.12	600.24	2.1822	1	0.1396
model: Full - Latitude	8	615.82	632.58	-299.91	599.82	1.7661	1	0.1839
model: Full - Mass	8	616.28	633.04	-300.14	600.28	2.2248	1	0.1358
model: Full - Individual	7	614.28	628.94	-300.14	600.28	2.2248	2	0.3288
Ventriculus - Colon	Df	AIC	BIC	logLik	deviance	Chisq Chi	Df	Pr(>Chisq)
model: Full [Season+Sex+Gut region+Longitude+Latatitude+Mass+(1|Individual)]	9	651.2	669.75	-316.6	633.2
model: Full - Season	8	649.23	665.71	-316.61	633.23	0.0247	1	0.8752
model: Full - Sex	8	649.67	666.15	-316.83	633.67	0.4665	1	0.4946
model: Full - Gut region	8	649.74	666.22	-316.87	633.74	0.5357	1	0.4642
model: Full - Longitude	8	650.27	666.75	-317.13	634.27	1.0654	1	0.302
model: Full - Latitude	8	649.69	666.17	-316.85	633.69	0.4876	1	0.485
model: Full - Mass	8	650.91	667.39	-317.45	634.91	1.7052	1	0.1916
model: Full - Individual	7	648.91	663.33	-317.45	634.91	1.7052	2	0.4263
Duodenum - Cecum	Df	AIC	BIC	logLik	deviance	Chisq Chi	Df	Pr(>Chisq)
model: Full [Season+Sex+Gut region+Longitude+Latatitude+Mass+(1|Individual)]	9	579.63	598.17	-280.81	561.63
model: Full - Season	8	591.04	607.52	-287.52	575.04	13.406	1	0.0002508	***
model: Full - Sex	8	578.73	595.21	-281.36	562.73	1.097	1	0.2949
model: Full - Gut region	8	666.89	683.38	-325.45	650.89	89.265	1	< 2.2E-16	***
model: Full - Longitude	8	577.79	594.27	-280.89	561.79	0.1597	1	0.6894
model: Full - Latitude	8	577.78	594.26	-280.89	561.78	0.1518	1	0.6968
model: Full - Mass	8	583.14	599.62	-283.57	567.14	5.5061	1	0.01895	*
model: Full - Individual	7	581.14	595.56	-283.57	567.14	5.5061	2	0.06373	.
Duodenum - Colon	Df	AIC	BIC	logLik	deviance	Chisq Chi	Df	Pr(>Chisq)
model: Full [Season+Sex+Gut region+Longitude+Latatitude+Mass+(1|Individual)]	9	623.12	641.35	-302.56	605.12
model: Full - Season	8	625.56	641.77	-304.78	609.56	4.445	1	0.035	*
model: Full - Sex	8	622.02	638.23	-303.01	606.02	0.9061	1	0.3412
model: Full - Gut region	8	640.02	656.22	-312.01	624.02	18.9	1	1.377e-05	***
model: Full - Longitude	8	621.14	637.34	-302.57	605.14	0.0214	1	0.8837
model: Full - Latitude	8	621.12	637.32	-302.56	605.12	0.0015	1	0.9693
model: Full - Mass	8	622.09	638.29	-303.04	606.09	0.9704	1	0.3246
model: Full - Individual	7	620.09	634.27	-303.04	606.09	0.9704	2	0.6156
Cecum - Colon	Df	AIC	BIC	logLik	deviance	Chisq Chi	Df	Pr(>Chisq)
model: Full [Season+Sex+Gut region+Longitude+Latatitude+Mass+(1|Individual)]	9	624.87	643.42	-303.44	606.87
model: Full - Season	8	622.89	639.38	-303.45	606.89	0.0199	1	0.8879
model: Full - Sex	8	622.88	639.36	-303.44	606.88	0.0019	1	0.9655
model: Full - Gut region	8	637.65	654.14	-310.83	621.65	14.781	1	0.0001208	***
model: Full - Longitude	8	623.16	639.64	-303.58	607.16	0.2863	1	0.5926
model: Full - Latitude	8	622.98	639.47	-303.49	606.98	0.1113	1	0.7387
model: Full - Mass	8	623.36	639.84	-303.68	607.36	0.4848	1	0.4863
model: Full - Individual	7	621.36	635.78	-303.68	607.36	0.4848	2	0.7848
Crop: Adj R-sq = 0.423, F(5, 23) = 5.101, P = 0.003]	Res. Df	RSS	Df	Sum of Sq	F	Pr(>F)
model: Full [Season + Sex + Lon + Lat + Mass]	23	15316
model: Full - Season	24	17444	-1	-2128.3	3.196	0.087	.
model: Full - Sex	24	15318	-1	-1.5388	0.0023	0.9621
model: Full - Longitude	24	16424	-1	-1107.8	1.6636	0.2099
model: Full - Latitude	24	15781	-1	-465.22	0.6986	0.4119
model: Full - Mass	24	15890	-1	-573.93	0.8619	0.3629
Ventriculus: Adj R-sq = -0.011, F(5, 24) = 0.935, P = 0.476	Res. Df	RSS	Df	Sum of Sq	F	Pr(>F)
model: Full [Season + Sex + Lon + Lat + Mass]	24	66473
model: Full - Season	25	66665	-1	-192.16	0.0694	0.7945
model: Full - Sex	25	70643	-1	-4170	1.5056	0.2317
model: Full - Longitude	25	70149	-1	-3675.9	1.3272	0.2607
model: Full - Latitude	25	71720	-1	-5246.8	1.8943	0.1814
model: Full - Mass	25	71014	-1	-4540.8	1.6394	0.2126
Duodenum: Adj R-sq = 0.520 F(5, 22) = 6.844, P < 0.001	Res. Df	RSS	Df	Sum of Sq	F	Pr(>F)
model: Full [Season + Sex + Lon + Lat + Mass]	22	30855
model: Full - Season	23	57392	-1	-26537	18.921	0.0002567	***
model: Full - Sex	23	33601	-1	-2746.7	1.9584	0.1756
model: Full - Longitude	23	31196	-1	-341.07	0.2432	0.6268
model: Full - Latitude	23	31107	-1	-252.46	0.18	0.6755
model: Full - Mass	23	43730	-1	-12875	9.1802	0.006153	**
Cecum:Adj R-sq = 0.167 F(5, 24)= 2.163, P = 0.092	Res. Df	RSS	Df	Sum of Sq	F	Pr(>F)
model: Full [Season + Sex + Lon + Lat + Mass]	24	3205.2
model: Full - Season	25	3239.5	-1	-34.251	0.2565	0.6172
model: Full - Sex	25	3380.3	-1	-175.06	1.3108	0.2635
model: Full - Longitude	25	3397.5	-1	-192.24	1.4394	0.2419
model: Full - Latitude	25	3235.9	-1	-30.638	0.2294	0.6363
model: Full - Mass	25	3266.8	-1	-61.551	0.4609	0.5037
Cecum: Adj R-sq = -0.006, F(5:22) = 0.968, P = 0.459	Res. Df	RSS	Df	Sum of Sq	F	Pr(>F)
model: Full [Season + Sex + Lon + Lat + Mass]	22	106502
model: Full - Season	23	106504	-1	-1.8437	0.0004	0.9846
model: Full - Sex	23	106601	-1	-99.029	0.0205	0.8876
model: Full - Longitude	23	107134	-1	-631.73	0.1305	0.7214
model: Full - Latitude	23	106738	-1	-236.14	0.0488	0.8272
model: Full - Mass	23	108021	-1	-1519.5	0.3139	0.581
Summer	Df	AIC	BIC	logLik	deviance	Chisq Chi	Df	Pr(>Chisq)
model: Full [Sex+Gut region+Longitude+Latatitude+Mass+(1|Individual)]	11	748.02	773.07	-363.01	726.02
model: Full - Sex	10	749.21	771.97	-364.6	729.21	3.1814	1	0.07448	.
model: Full - Gut region	7	815.93	831.87	-400.97	801.93	75.907	4	1.281e-15	***
model: Full - Longitude	10	747.04	769.81	-363.52	727.04	1.0148	1	0.3137
model: Full - Latitude	10	748.8	771.57	-364.4	728.8	2.7754	1	0.09573	.
model: Full - Mass	10	748.22	770.99	-364.11	728.22	2.1993	1	0.1381
model: Full - Individual	10	746.02	768.79	-363.01	726.02	0	1	1
Winter	Df	AIC	BIC	logLik	deviance	Chisq Chi	Df	Pr(>Chisq)
model: Full [Sex+Gut region+Longitude+Latatitude+Mass+(1|Individual)]	11	783.95	809.15	-380.98	761.95
model: Full - Sex	10	784.93	807.84	-382.47	764.93	2.981	1	0.08425	.
model: Full - Gut region	7	858.55	874.59	-422.28	844.55	82.601	4	< 2.2E-16	***
model: Full - Longitude	10	784.81	807.72	-382.41	764.81	2.8622	1	0.09068	.
model: Full - Latitude	10	784.97	807.88	-382.49	764.97	3.0211	1	0.08219	.
model: Full - Mass	10	784.81	807.71	-382.4	764.81	2.8577	1	0.09093	.
model: Full - Individual	10	781.95	804.86	-380.98	761.95	0	1	1
