# Supplementary material for: Distinct microbiotas of anatomical gut regions display idiosyncratic seasonal variation in an avian folivore
Source: Anim Microbiome. 2019 Feb 5;1:2. doi: 10.1186/s42523-019-0002-6 (PMC7803122; doi:10.1186/s42523-019-0002-6)
Supplement: Supplementary file 7 — Alpha diversity indices, season, sex, gut region, longitude, latitude, and body mass for individual samples. (XLSX 68 kb) [file 42523_2019_2_MOESM7_ESM.xlsx]

## Sheet: adiv.csv
ID	Individual	GutRegion	Season	Sex	Latitude	Longitude	Mass	ace	berger_parker_d	brillouin_d	chao1	chao1_lower_bound	chao1_upper_bound	dominance	doubles	enspie	equitability	esty_lower_bound	esty_upper_bound	fisher_alpha	gini_index	goods_coverage	heip_e	margalef	mcintosh_d	mcintosh_e	menhinick	michaelis_menten_fit	observed_otus	singles	doubles	simpson_reciprocal	robbins	shannon	simpson	simpson_e	singles	strong	PD_whole_tree	AED
550ce	AS550	Cecum	Summer	Female	42.69	-110.37	1076	244.754	0.0108893	4.98835	243	240.845	252.45	0.00535736	36	186.659	0.974084	-0.0021432	0.0311813	94.5658	0.632382	0.985481	0.867034	34.1191	0.955592	0.0934494	7.2297	301.686	240	16	36	186.659	0.0145191	7.7	0.995	0.778	16	0.22	11.5	3.9
550cr	AS550	Crop	Summer	Female	42.69	-110.37	1076	102	0.0261011	4.20406	102	102	103.233	0.0126115	0	79.2929	0.971073	0	0	34.9245	0.840484	1	0.873535	15.7361	0.925062	0.134428	4.11974	122.412	102	0	0	79.2929	0	6.5	0.987	0.777	0	0.228	6.1	1.2
550g	AS550	Ventriculus	Summer	Female	42.69	-110.37	1076	308.859	0.0107239	5.15268	313	304.19	334.173	0.00429737	42	232.7	0.975825	0.0147152	0.0532026	132.108	0.540134	0.966041	0.870972	42.1641	0.963241	0.0891121	8.87854	393.419	297	38	42	232.7	0.0339589	8	0.996	0.784	38	0.21	14.3	4.5
550l	AS550	Colon	Summer	Female	42.69	-110.37	1076	248.035	0.0142603	4.95528	247	241.815	261.144	0.00573206	37	174.457	0.966983	0.00494968	0.0396136	92.9996	0.653323	0.977718	0.833896	33.8893	0.952733	0.0960793	7.13512	298.959	239	25	37	174.457	0.0222816	7.6	0.994	0.73	25	0.248	11.4	2.9
550s	AS550	Duodenum	Summer	Female	42.69	-110.37	1076	108	0.0180505	4.25837	108	108	110.215	0.0109932	22	90.965	0.978707	-0.0234674	0.0234674	40.0453	0.821202	1	0.904227	16.938	0.93487	0.129912	4.58848	132.199	108	0	22	90.965	0	6.6	0.989	0.842	0	0.187	6.7	1.3
551ce	AS551	Cecum	Summer	Female	42.69	-110.37	1300	271.992	0.0104167	5.05604	272	266.347	287.198	0.00500036	38	199.986	0.972107	0.00622373	0.0406513	106.497	0.604061	0.976562	0.855505	37.167	0.957497	0.0915148	7.74871	334.307	263	27	38	199.986	0.0234375	7.8	0.995	0.76	27	0.224	12.5	4.3
551cr	AS551	Crop	Summer	Female	42.69	-110.37	1300	86	0.0354478	4.03391	86	86	86.9757	0.0151899	0	65.8332	0.967991	0	0	28.9424	0.866708	1	0.865557	13.5261	0.916332	0.146445	3.71463	102.938	86	0	0	65.8332	0	6.2	0.985	0.766	0	0.235	5.5	1
551g	AS551	Ventriculus	Summer	Female	42.69	-110.37	1300	194.39	0.0120219	4.75404	202	192.657	226.776	0.00673773	19	148.418	0.972166	0.0104129	0.0442319	71.1179	0.709825	0.972678	0.863771	27.277	0.949299	0.103009	6.18203	228.477	187	25	19	148.418	0.0273224	7.3	0.993	0.794	25	0.21	9.2	2.8
551l	AS551	Colon	Summer	Female	42.69	-110.37	1300	140.254	0.0183486	4.44251	147	139.336	171.679	0.00919769	10	108.723	0.972677	0.00658154	0.0423481	52.217	0.78521	0.975535	0.87346	20.8233	0.940887	0.120821	5.31802	166.909	136	16	10	108.723	0.0244648	6.9	0.991	0.799	16	0.197	8.4	1.9
551s	AS551	Duodenum	Summer	Female	42.69	-110.37	1300	138.204	0.0158479	4.39843	147	136.994	174.774	0.00957653	12	104.422	0.969321	0.011241	0.0521505	50.8482	0.795229	0.968304	0.859818	20.3186	0.939543	0.123467	5.25484	161.633	132	20	12	104.422	0.0316957	6.8	0.99	0.791	20	0.218	7.8	1.7
552ce	AS552	Cecum	Summer	Female	42.69	-110.37	1005	250.806	0.0099278	5.02045	252	247.88	265.927	0.00511541	24	195.488	0.97671	0.00190658	0.0305844	98.0066	0.613859	0.983755	0.87917	34.9485	0.957235	0.0918116	7.39035	310.986	246	18	24	195.488	0.0162455	7.8	0.995	0.795	18	0.205	11.8	4
552cr	AS552	Crop	Summer	Female	42.69	-110.37	1005	122	0.0288316	4.34982	122	122	124.01	0.0109814	0	91.0633	0.970261	0	0	44.0374	0.809519	1	0.86577	18.642	0.931494	0.128334	4.75245	149.895	122	0	0	91.0633	0	6.7	0.989	0.746	0	0.225	7.9	1.7
552g	AS552	Ventriculus	Summer	Female	42.69	-110.37	1005	272.254	0.00834028	5.07264	275	267.544	292.611	0.00488244	34	204.816	0.973275	0.00814555	0.0402281	104.053	0.59997	0.975813	0.861112	36.9574	0.957786	0.0893991	7.59532	329.251	263	29	34	204.816	0.0241868	7.8	0.995	0.779	29	0.223	12.6	4.1
552l	AS552	Colon	Summer	Female	42.69	-110.37	1005	167	0.0218182	4.65206	167	167	170.353	0.00771791	37	129.569	0.974039	-0.0204367	0.0204367	63.182	0.738865	1	0.874829	24.7194	0.945051	0.10996	5.81419	207.936	167	0	37	129.569	0	7.2	0.992	0.776	0	0.206	8.7	1.9
552s	AS552	Duodenum	Summer	Female	42.69	-110.37	1005	123	0.0181518	4.36104	123	123	125.756	0.00997723	34	100.228	0.975337	-0.0266704	0.0266704	46.6033	0.802381	1	0.887172	19.042	0.938227	0.125031	4.99653	152.894	123	0	34	100.228	0	6.8	0.99	0.815	0	0.202	6.9	1.5
553ce	AS553	Cecum	Summer	Female	42.69	-110.37	1306	265.791	0.0110396	5.0227	276	263.962	304.769	0.005111	24	195.656	0.972787	0.0142316	0.046486	104.941	0.611273	0.969641	0.859471	36.3315	0.957552	0.0932734	7.73438	324.698	255	33	24	195.656	0.0303588	7.8	0.995	0.767	33	0.213	12.4	4
553cr	AS553	Crop	Summer	Female	42.69	-110.37	1306	102	0.0344828	4.16235	102	102	103.794	0.0133695	0	74.797	0.966873	0	0	36.8171	0.842086	1	0.856543	16.0019	0.923725	0.141543	4.34535	125.732	102	0	0	74.797	0	6.5	0.987	0.733	0	0.237	6.6	1.4
553g	AS553	Ventriculus	Summer	Female	42.69	-110.37	1306	236.245	0.01069	4.82497	259	235.901	306.956	0.00647784	24	154.373	0.960293	0.0282037	0.0650907	82.1689	0.697695	0.953353	0.807202	30.7078	0.949102	0.101478	6.67123	260.354	214	48	24	154.373	0.0466472	7.4	0.994	0.721	48	0.271	10.1	2.6
553l	AS553	Colon	Summer	Female	42.69	-110.37	1306	282.779	0.0122271	5.03955	300	282.122	338.146	0.00519517	24	192.486	0.966893	0.0197929	0.0518228	109.485	0.613072	0.964192	0.830489	37.7671	0.95618	0.0938732	7.89057	340.494	267	41	24	192.486	0.0358079	7.8	0.995	0.721	41	0.245	12.9	3.5
553s	AS553	Duodenum	Summer	Female	42.69	-110.37	1306	134.092	0.0174603	4.37585	152	135.988	198.613	0.00986646	7	101.353	0.96938	0.0137758	0.0497163	48.5242	0.801164	0.968254	0.860851	19.703	0.938042	0.124378	5.09964	154.854	128	20	7	101.353	0.031746	6.8	0.99	0.792	20	0.212	7.4	1.5
554ce	AS554	Cecum	Summer	Female	42.69	-110.37	1336	254.984	0.0105913	5.03325	255	251.583	267.585	0.00508768	28	196.553	0.975811	0.00103474	0.0307393	99.2461	0.610804	0.984113	0.874475	35.4064	0.957106	0.0914047	7.4272	315.084	250	18	28	196.553	0.015887	7.8	0.995	0.786	18	0.207	12.1	4.3
554cr	AS554	Crop	Summer	Female	42.69	-110.37	1336	90	0.0336449	4.0718	90	90	91.1895	0.0150406	0	66.4866	0.969314	0	0	30.9782	0.852511	1	0.86958	14.1669	0.917005	0.14708	3.89104	109.049	90	0	0	66.4866	0	6.3	0.985	0.739	0	0.212	6	1.2
554g	AS554	Ventriculus	Summer	Female	42.69	-110.37	1336	204.797	0.012024	4.80743	207	200.951	222.807	0.00651604	26	153.467	0.970357	0.0052055	0.0388827	74.1045	0.699838	0.977956	0.854172	28.5269	0.949328	0.10056	6.26758	240.3	198	22	26	153.467	0.0220441	7.4	0.993	0.775	22	0.229	10.1	2.4
554l	AS554	Colon	Summer	Female	42.69	-110.37	1336	295.921	0.00906096	5.11713	296	289.048	313.464	0.00471164	45	212.24	0.970626	0.0100978	0.0459154	116.68	0.5788	0.971993	0.846565	39.8497	0.958879	0.089492	8.15096	363.278	284	34	45	212.24	0.0280066	7.9	0.995	0.747	34	0.231	13.7	4.4
554s	AS554	Duodenum	Summer	Female	42.69	-110.37	1336	187.4	0.0143229	4.6707	194	184.657	218.776	0.00723267	19	138.262	0.970532	0.0124272	0.052677	73.3783	0.728065	0.967448	0.857452	26.7919	0.949206	0.110674	6.45911	226.711	179	25	19	138.262	0.0325521	7.3	0.993	0.772	25	0.222	10.4	2.5
555ce	AS555	Cecum	Summer	Female	42.69	-110.37	1300	269.285	0.011236	5.04942	269	263.945	283.418	0.00505809	39	197.703	0.971656	0.00524497	0.0396988	104.948	0.608465	0.977528	0.853527	36.8607	0.957015	0.0917199	7.67315	331.266	261	26	39	197.703	0.0224719	7.8	0.995	0.757	26	0.229	12.6	4.2
555cr	AS555	Crop	Summer	Female	42.69	-110.37	1300	94	0.0324324	4.15067	94	94	95.251	0.0132165	0	75.6632	0.978328	0	0	32.4612	0.839808	1	0.905222	14.7176	0.92427	0.138075	3.99008	113.312	94	0	0	75.6632	0	6.4	0.987	0.805	0	0.178	6.8	1.3
555g	AS555	Ventriculus	Summer	Female	42.69	-110.37	1300	222.389	0.0110331	4.88538	232	221.578	259.481	0.00586413	18	170.528	0.97416	0.0106839	0.0414726	84.242	0.665034	0.973922	0.869818	30.9932	0.953624	0.0974899	6.80912	266.843	215	26	18	170.528	0.0260782	7.5	0.994	0.793	26	0.206	11.5	4.1
555l	AS555	Colon	Summer	Female	42.69	-110.37	1300	285.84	0.0111301	5.07198	282	277.608	294.453	0.00499771	56	200.092	0.968276	0.00495395	0.0447036	113.419	0.59995	0.975171	0.836191	38.7934	0.957317	0.0923457	8.04658	354.603	275	29	56	200.092	0.0248288	7.8	0.995	0.728	29	0.244	13.6	3.7
555s	AS555	Duodenum	Summer	Female	42.69	-110.37	1300	202.636	0.0119177	4.81626	208	201.073	227.759	0.00626695	15	159.567	0.976351	0.00484368	0.0341596	77.3513	0.686235	0.980498	0.881844	28.8534	0.952177	0.100626	6.51725	246.428	198	18	15	159.567	0.0195016	7.4	0.994	0.806	18	0.197	10.7	3
556ce	AS556	Cecum	Summer	Male	42.69	-110.37	2050	258.027	0.0109389	5.00503	261	253.741	280.358	0.00525092	30	190.443	0.972198	0.00883202	0.0422163	100.486	0.623343	0.974476	0.857216	35.4269	0.956413	0.0936142	7.51789	314.779	249	28	30	190.443	0.0255242	7.7	0.995	0.765	28	0.221	12.1	4.2
556cr	AS556	Crop	Summer	Male	42.69	-110.37	2050	118	0.0289389	4.32107	118	118	120.139	0.0111041	0	90.0568	0.972297	0	0	43.1336	0.812982	1	0.87514	18.1876	0.931994	0.12976	4.73137	145.759	118	0	0	90.0568	0	6.7	0.989	0.763	0	0.216	7.4	1.5
556g	AS556	Ventriculus	Summer	Male	42.69	-110.37	2050	287.539	0.0113438	5.04587	296	281.726	325.255	0.00508788	36	196.545	0.966897	0.0209079	0.0576261	110.742	0.611521	0.960733	0.830307	38.0464	0.956938	0.0930858	7.94621	342.745	269	45	36	196.545	0.039267	7.8	0.995	0.731	45	0.246	13.1	3.6
556l	AS556	Colon	Summer	Male	42.69	-110.37	2050	240.956	0.0112045	4.96871	242	237.407	256.79	0.00543049	28	184.145	0.974562	0.00359237	0.0356233	92.9921	0.636446	0.980392	0.869777	33.5419	0.955505	0.0942782	7.1808	295.225	235	21	28	184.145	0.0196078	7.7	0.995	0.784	21	0.211	12	3.6
556s	AS556	Duodenum	Summer	Male	42.69	-110.37	2050	222.874	0.011236	4.92007	228	221.123	246.898	0.0057337	17	174.407	0.97591	0.00447268	0.0311078	82.8518	0.657076	0.98221	0.877787	31.1176	0.953454	0.0950155	6.67069	267.877	218	19	17	174.407	0.0177903	7.6	0.994	0.8	19	0.197	11.6	3.6
557ce	AS557	Cecum	Summer	Male	42.69	-110.37	2200	282.271	0.0118946	5.0354	298	280.546	334.381	0.00528322	25	189.278	0.96518	0.0190743	0.0505944	107.073	0.620308	0.965166	0.822647	37.4785	0.955155	0.0937912	7.75342	336.824	266	41	25	189.278	0.0348343	7.8	0.995	0.712	41	0.254	13.2	3.9
557cr	AS557	Crop	Summer	Male	42.69	-110.37	2200	121	0.0283019	4.35521	121	121	123.195	0.010586	0	94.4643	0.974648	0	0	44.2958	0.805727	1	0.884565	18.5897	0.934153	0.126787	4.79796	149.236	121	0	0	94.4643	0	6.7	0.989	0.781	0	0.208	8.2	1.7
557g	AS557	Ventriculus	Summer	Male	42.69	-110.37	2200	208.244	0.0119641	4.85238	209	205.497	222.179	0.00613613	22	162.969	0.975093	0.000847966	0.0310563	77.38	0.681109	0.984048	0.875326	29.3745	0.951717	0.098195	6.44139	251.017	204	16	22	162.969	0.0159521	7.5	0.994	0.799	16	0.207	10.3	2.6
557l	AS557	Colon	Summer	Male	42.69	-110.37	2200	113	0.0250784	4.28845	113	113	114.641	0.0112961	26	88.5263	0.970452	-0.0221528	0.0221528	39.8885	0.824404	1	0.86847	17.3419	0.930558	0.128888	4.47371	136.492	113	0	26	88.5263	0	6.6	0.989	0.783	0	0.222	7.1	1.4
557s	AS557	Duodenum	Summer	Male	42.69	-110.37	2200	244.221	0.0115053	4.95491	251	241.539	274.694	0.00547043	26	182.801	0.972953	0.0118364	0.0456899	94.4269	0.639501	0.971237	0.862134	33.6698	0.955628	0.0953386	7.27655	294.983	235	30	26	182.801	0.0287632	7.7	0.995	0.778	30	0.213	12.1	3.8
563ce	AS563	Cecum	Summer	Female	43.32	-110.02	1250	271.703	0.0101266	5.05474	280	268.982	306.592	0.00503979	25	198.421	0.971427	0.0121059	0.0419025	103.505	0.60845	0.972996	0.852433	36.7361	0.956803	0.090932	7.58196	327.654	261	32	25	198.421	0.0270042	7.8	0.995	0.76	32	0.226	12.9	5.2
563cr	AS563	Crop	Summer	Female	43.32	-110.02	1250	63	0.0450928	3.76135	63	63	63.9408	0.0192853	0	51.853	0.977419	0	0	21.6154	0.8923	1	0.909247	10.4514	0.907887	0.166153	3.24467	75.7738	63	0	0	51.853	0	5.8	0.981	0.823	0	0.187	4.6	0.8
563g	AS563	Ventriculus	Summer	Female	43.32	-110.02	1250	138.973	0.0172662	4.38833	152	138.468	190.054	0.010043	10	99.5723	0.963104	0.0135305	0.0497788	47.7256	0.804654	0.968345	0.834109	19.8658	0.935262	0.123248	4.96911	156.73	131	22	10	99.5723	0.0316547	6.8	0.99	0.76	22	0.251	7.5	1.7
563l	AS563	Colon	Summer	Female	43.32	-110.02	1250	300.868	0.0110497	5.08997	307	293.396	334.441	0.00498041	41	200.787	0.964398	0.0196449	0.0545461	111.881	0.602946	0.962904	0.817478	39.1915	0.956294	0.0905794	7.89438	353.235	281	47	41	200.787	0.0370955	7.8	0.995	0.715	47	0.26	14	4.7
564ce	AS564	Cecum	Summer	Male	43.32	-110.02	1800	259.376	0.0119556	5.0246	272	259.176	303.436	0.00519894	20	192.347	0.972183	0.0124516	0.0404946	97.403	0.620622	0.973527	0.857051	35.2411	0.955828	0.091563	7.3057	310.267	250	31	20	192.347	0.0264731	7.7	0.995	0.769	31	0.219	12.4	4.5
564cr	AS564	Crop	Summer	Male	43.32	-110.02	1800	138	0.0209424	4.48391	138	138	139.994	0.0095118	0	105.133	0.972267	0	0	49.1946	0.784341	1	0.871345	20.637	0.936347	0.118818	4.99266	168.782	138	0	0	105.133	0	6.9	0.99	0.762	0	0.223	8.4	1.7
564g	AS564	Ventriculus	Summer	Male	43.32	-110.02	1800	246.134	0.00989209	5.00097	251	243.948	270.652	0.0052113	22	191.891	0.976041	0.00630761	0.0350593	94.082	0.624167	0.979317	0.876433	34.0751	0.956494	0.0919381	7.19712	299.316	240	23	22	191.891	0.0206835	7.7	0.995	0.8	23	0.207	12.2	4
564l	AS564	Colon	Summer	Male	43.32	-110.02	1800	191	0.0167264	4.75797	191	191	196.465	0.00674737	49	148.206	0.97517	-0.0231812	0.0231812	77.3213	0.70104	1	0.87709	28.2325	0.950719	0.10624	6.60193	246.351	191	0	49	148.206	0	7.4	0.993	0.776	0	0.209	10.7	2.6
564s	AS564	Duodenum	Summer	Male	43.32	-110.02	1800	173.878	0.0128041	4.58263	200	177.743	254.467	0.00807101	12	123.9	0.965676	0.0224145	0.0595318	62.1131	0.757022	0.959027	0.838777	24.1721	0.943938	0.113144	5.79682	195.958	162	32	12	123.9	0.0409731	7.1	0.992	0.765	32	0.236	9.4	2.8
565ce	AS565	Cecum	Summer	Female	43.32	-110.02	832	279.126	0.010952	5.03087	284	272.532	310.021	0.00527975	34	189.403	0.965405	0.0158785	0.0498334	104.656	0.624913	0.967144	0.824002	37.0099	0.955059	0.0932286	7.63362	332.109	263	39	34	189.403	0.0328559	7.8	0.995	0.72	39	0.255	12.7	3.7
565cr	AS565	Crop	Summer	Female	43.32	-110.02	832	132	0.0207254	4.43376	132	132	133.593	0.0102754	0	97.3194	0.968059	0	0	45.7944	0.799327	1	0.85449	19.7023	0.932182	0.122065	4.75078	160.704	132	0	0	97.3194	0	6.8	0.99	0.737	0	0.241	8.1	1.6
565g	AS565	Ventriculus	Summer	Female	43.32	-110.02	832	275.473	0.010101	5.08504	276	270.774	290.415	0.00485211	34	206.096	0.973695	0.00441944	0.0359846	107.764	0.591154	0.979798	0.862719	37.7117	0.958141	0.0898367	7.77547	340.42	268	24	34	206.096	0.020202	7.9	0.995	0.769	24	0.216	13.4	4.4
565l	AS565	Colon	Summer	Female	43.32	-110.02	832	287.536	0.00920952	5.11722	288	281.904	304.734	0.00482328	36	207.328	0.970196	0.00649226	0.0364855	108.272	0.589371	0.978511	0.845027	38.6201	0.957064	0.0881883	7.70145	347.617	278	28	36	207.328	0.0214889	7.9	0.995	0.746	28	0.234	13.4	4.5
565s	AS565	Duodenum	Summer	Female	43.32	-110.02	832	128	0.0154083	4.4501	128	128	130.572	0.00892923	0	111.992	0.985494	0	0	47.7549	0.778675	1	0.931501	19.6126	0.942502	0.117457	5.02444	157.937	128	0	0	111.992	0	6.9	0.991	0.875	0	0.163	8.2	1.6
566ce	AS566	Cecum	Summer	Female	43.35	-110.02	1250	248.069	0.0115968	4.99495	250	244.724	265.291	0.0053643	28	186.418	0.973292	0.00422662	0.035024	94.8788	0.629387	0.980375	0.863077	34.3208	0.955291	0.093285	7.22791	302.718	242	22	28	186.418	0.0196253	7.7	0.995	0.77	22	0.212	12.3	4.6
566cr	AS566	Crop	Summer	Female	43.35	-110.02	1250	118	0.0294599	4.33618	118	118	120.273	0.010787	0	92.7045	0.976747	0	0	43.5375	0.805745	1	0.894101	18.2382	0.933922	0.128428	4.77377	146.047	118	0	0	92.7045	0	6.7	0.989	0.786	0	0.182	7.8	1.5
566g	AS566	Ventriculus	Summer	Female	43.35	-110.02	1250	158.334	0.0164159	4.48965	170	156.577	204.111	0.00897708	15	111.395	0.963157	0.0168709	0.0570005	55.9994	0.781608	0.963064	0.830699	22.2916	0.94002	0.118571	5.47398	179.519	148	27	15	111.395	0.0369357	6.9	0.991	0.753	27	0.249	8.8	2.3
566l	AS566	Colon	Summer	Female	43.35	-110.02	1250	191.424	0.0140127	4.70078	201	190.225	230.237	0.00694065	18	144.079	0.97234	0.014724	0.0540658	75.0273	0.716766	0.965605	0.865067	27.304	0.950618	0.108429	6.53155	231.689	183	27	18	144.079	0.0343949	7.3	0.993	0.787	27	0.21	10.4	2.7
566s	AS566	Duodenum	Summer	Female	43.35	-110.02	1250	132	0.0155039	4.45592	132	132	134.968	0.00889129	21	112.47	0.981862	-0.0196931	0.0196931	50.2383	0.778937	1	0.914599	20.2496	0.94283	0.118296	5.19749	163.96	132	0	21	112.47	0	6.9	0.991	0.852	0	0.171	8.1	1.6
567ce	AS567	Cecum	Summer	Female	43.35	-110.02	1286	283.29	0.0123131	5.02738	304	283.614	346.746	0.0052082	27	192.005	0.966228	0.0249806	0.0594521	107.978	0.619267	0.957784	0.827706	37.3784	0.956189	0.0938681	7.82931	335.106	264	48	27	192.005	0.0422164	7.8	0.995	0.727	48	0.247	12.7	4
567g	AS567	Ventriculus	Summer	Female	43.35	-110.02	1286	168.456	0.0128655	4.673	169	166.646	178.973	0.00730892	18	136.819	0.977308	-0.00282642	0.0285574	61.4187	0.732105	0.987135	0.889809	24.4405	0.946891	0.105918	5.67708	201.26	166	11	18	136.819	0.0128655	7.2	0.993	0.824	11	0.188	9.4	3.1
567l	AS567	Colon	Summer	Female	43.35	-110.02	1286	223.253	0.0159405	4.81402	226	217.46	245.843	0.00659416	31	151.649	0.964534	0.0120071	0.0517549	85.1808	0.694477	0.968119	0.826157	30.8167	0.949757	0.104655	6.911	268.2	212	30	31	151.649	0.031881	7.5	0.993	0.715	30	0.244	11.6	3
567s	AS567	Duodenum	Summer	Female	43.35	-110.02	1286	164.5	0.0161943	4.52512	176	162.831	209.986	0.00861986	16	116.011	0.963937	0.0174799	0.0580936	59.1087	0.772255	0.962213	0.83281	23.1538	0.941753	0.116975	5.65733	188.334	154	28	16	116.011	0.0377868	7	0.991	0.753	28	0.249	9.4	2.5
569ce	AS569	Cecum	Summer	Female	42.87	-109.86	1136	249.252	0.0102128	4.97732	256	245.802	280.151	0.00555183	25	180.121	0.969044	0.010684	0.0403799	90.6595	0.646574	0.974468	0.843406	33.668	0.9533	0.0934238	6.97235	293.635	239	30	25	180.121	0.0255319	7.7	0.994	0.754	30	0.236	11.7	3.8
569cr	AS569	Crop	Summer	Female	42.87	-109.86	1136	101	0.0270677	4.19364	101	101	101.873	0.013172	0	75.9185	0.966543	0	0	33.14	0.846975	1	0.855492	15.3851	0.920943	0.135061	3.91661	119.487	101	0	0	75.9185	0	6.4	0.987	0.752	0	0.246	6.4	1.2
569g	AS569	Ventriculus	Summer	Female	42.87	-109.86	1136	247.558	0.0121269	4.90535	259	243.735	291.937	0.00599208	27	166.887	0.963791	0.0197285	0.0548984	90.4727	0.67097	0.962687	0.820358	32.9641	0.951657	0.0985374	7.05529	286.553	231	40	27	166.887	0.0373134	7.6	0.994	0.722	40	0.255	11.9	3.1
569l	AS569	Colon	Summer	Female	42.87	-109.86	1136	264.441	0.00944139	5.05165	266	259.658	282.519	0.00516577	32	193.582	0.970213	0.00587032	0.0350424	96.5927	0.620116	0.979544	0.84715	35.6765	0.954912	0.0899013	7.18071	314.489	256	26	32	193.582	0.0204563	7.8	0.995	0.756	26	0.23	12.3	4.4
569s	AS569	Duodenum	Summer	Female	42.87	-109.86	1136	129	0.0164384	4.41745	129	129	130.768	0.00989679	29	101.043	0.970502	-0.0204475	0.0204475	45.4849	0.801729	1	0.865405	19.4144	0.935128	0.120614	4.7745	155.759	129	0	29	101.043	0	6.8	0.99	0.783	0	0.229	8	1.6
570ce	AS570	Cecum	Summer	Female	42.87	-109.86	1190	261.178	0.0100756	5.03843	261	256.398	274.598	0.00514706	35	194.286	0.971908	0.00347941	0.0351436	98.9024	0.61832	0.980688	0.855372	35.7216	0.955957	0.0910806	7.36	317.08	254	23	35	194.286	0.0193115	7.8	0.995	0.765	23	0.231	12.2	4.1
570cr	AS570	Crop	Summer	Female	42.87	-109.86	1190	148	0.0212766	4.49632	148	148	150.28	0.00965694	37	103.552	0.961157	-0.0211017	0.0211017	53.4376	0.7887	1	0.822369	21.9949	0.934801	0.120405	5.23586	182.751	148	0	37	103.552	0	6.9	0.99	0.7	0	0.265	8.7	2
570g	AS570	Ventriculus	Summer	Female	42.87	-109.86	1190	209.097	0.0112936	4.82953	216	207.102	239.325	0.00625714	19	159.817	0.973141	0.00887167	0.0404096	77.4427	0.687448	0.975359	0.86646	29.2091	0.951382	0.0996539	6.4725	248.492	202	24	19	159.817	0.0246407	7.5	0.994	0.791	24	0.211	10.3	3.1
570s	AS570	Duodenum	Summer	Female	42.87	-109.86	1190	265.094	0.0096831	4.99197	276	261.565	306.453	0.00542427	28	184.357	0.96701	0.0176336	0.0510284	99.0955	0.637125	0.965669	0.832803	35.3931	0.954675	0.0943098	7.41739	312.551	250	39	28	184.357	0.034331	7.7	0.995	0.737	39	0.245	12.5	3.9
582ce	AS582	Cecum	Winter	Male	42.67	-107.18	2300	237.444	0.0113636	4.95899	236	233.766	244.752	0.00548095	39	182.45	0.974613	-0.00282011	0.0331231	92.4951	0.640382	0.984848	0.870206	33.3226	0.955366	0.0948616	7.17008	293.627	233	16	39	182.45	0.0151515	7.7	0.995	0.783	16	0.214	11.7	3.4
582cr	AS582	Crop	Winter	Male	42.67	-107.18	2300	50	0.05	3.5518	50	50	50.2707	0.025675	0	38.9484	0.966324	0	0	15.0835	0.920423	1	0.874049	8.1783	0.883964	0.182567	2.5	57.5669	50	0	0	38.9484	0	5.5	0.974	0.779	0	0.23	3.3	0.5
582g	AS582	Ventriculus	Winter	Male	42.67	-107.18	2300	263.061	0.0103286	5.01113	266	258.282	285.896	0.00513567	32	194.717	0.972655	0.0104066	0.0459314	104.911	0.617015	0.971831	0.859025	36.1512	0.957682	0.0938587	7.75257	325.444	253	30	32	194.717	0.028169	7.8	0.995	0.77	30	0.225	12.8	3.3
582l	AS582	Colon	Winter	Male	42.67	-107.18	2300	86	0.0234542	4.04265	86	86	87.5616	0.0138797	16	72.0475	0.976752	-0.0236402	0.0236402	30.892	0.857823	1	0.900471	13.8198	0.924895	0.143849	3.97111	103.85	86	0	16	72.0475	0	6.3	0.986	0.838	0	0.187	5.7	1.2
582s	AS582	Duodenum	Winter	Male	42.67	-107.18	2300	69	0.0251256	3.87218	69	69	70.128	0.0163001	0	61.3493	0.984995	0	0	24.1005	0.878198	1	0.93754	11.359	0.918361	0.153932	3.45866	82.6112	69	0	0	61.3493	0	6	0.984	0.889	0	0.15	5.3	0.9
583ce	AS583	Cecum	Winter	Male	42.67	-107.18	1925	234.66	0.0114068	4.92919	239	231.473	259.19	0.005698	24	175.5	0.972432	0.00791097	0.0396175	88.9748	0.654005	0.976236	0.860477	32.4785	0.953926	0.0961225	6.99871	282.14	227	25	24	175.5	0.0237643	7.6	0.994	0.773	25	0.216	11.7	4.6
583cr	AS583	Crop	Winter	Male	42.67	-107.18	1925	31.8851	0.0833333	2.96751	35	30.7779	62.1391	0.044406	1	22.5195	0.943627	-0.0006862	0.0497058	9.70153	0.953405	0.97549	0.819508	5.45305	0.848693	0.245532	2.10042	33.7804	30	5	1	22.5195	0.0245098	4.6	0.956	0.751	5	0.235	1.9	0.5
583g	AS583	Ventriculus	Winter	Male	42.67	-107.18	1925	90	0.0220264	4.08885	90	90	92.0814	0.0128277	16	77.9561	0.981665	-0.0244212	0.0244212	33.6694	0.845825	1	0.91992	14.547	0.930407	0.140829	4.22391	110.545	90	0	16	77.9561	0	6.4	0.987	0.866	0	0.159	6.1	1.2
583l	AS583	Colon	Winter	Male	42.67	-107.18	1925	243.748	0.0122295	4.98041	245	240.526	259.978	0.00531431	30	188.171	0.975441	0.0040462	0.0373461	95.2818	0.628575	0.979304	0.873717	34.0085	0.956436	0.0937996	7.29979	300.461	238	22	30	188.171	0.0206961	7.7	0.995	0.791	22	0.206	12.4	3.8
583s	AS583	Duodenum	Winter	Male	42.67	-107.18	1925	81	0.0226244	3.97927	81	81	82.5019	0.0147724	18	67.6937	0.97534	-0.0266058	0.0266058	29.087	0.866128	1	0.896014	13.1335	0.922329	0.148357	3.85278	97.8835	81	0	18	67.6937	0	6.2	0.985	0.836	0	0.196	5.7	1.1
584ce	AS584	Cecum	Winter	Male	42.67	-107.18	1972	269.246	0.0117012	5.02273	272	263.61	290.671	0.00519557	38	192.472	0.96997	0.0113678	0.0480382	105.533	0.616382	0.970297	0.845811	36.6461	0.95662	0.0937554	7.74039	328.538	258	33	38	192.472	0.029703	7.8	0.995	0.746	33	0.228	12.5	4
584cr	AS584	Crop	Winter	Male	42.67	-107.18	1972	39	0.0607029	3.31674	39	39	39.2341	0.0320203	0	31.2302	0.967007	0	0	11.7497	0.936338	1	0.883152	6.61306	0.870247	0.203618	2.20441	44.5623	39	0	0	31.2302	0	5.1	0.968	0.801	0	0.219	2.4	0.4
584g	AS584	Ventriculus	Winter	Male	42.67	-107.18	1972	118	0.017134	4.35058	118	118	119.919	0.0102581	19	97.4844	0.977007	-0.0188194	0.0188194	42.4374	0.808982	1	0.895222	18.0986	0.935645	0.123827	4.65709	142.549	118	0	19	97.4844	0	6.7	0.99	0.826	0	0.201	7.1	1.3
584l	AS584	Colon	Winter	Male	42.67	-107.18	1972	291.766	0.0100671	5.11067	293	286.041	310.911	0.00472248	42	211.753	0.971813	0.00996869	0.0454004	115.981	0.577185	0.972315	0.852534	39.5291	0.959058	0.0898035	8.13895	359.526	281	33	42	211.753	0.0276846	7.9	0.995	0.754	33	0.22	12.9	4.3
584s	AS584	Duodenum	Winter	Male	42.67	-107.18	1972	102	0.0197368	4.19728	102	102	103.27	0.0124005	20	80.6422	0.969511	-0.020388	0.020388	35.0622	0.841306	1	0.867177	15.7562	0.926205	0.133515	4.13665	121.414	102	0	20	80.6422	0	6.5	0.988	0.791	0	0.231	6.5	1.1
585ce	AS585	Cecum	Winter	Female	42.67	-107.18	1350	235.047	0.0110294	4.95014	239	232.359	256.58	0.00558736	23	178.976	0.973756	0.00541422	0.035027	88.5146	0.646887	0.979779	0.866517	32.6082	0.954179	0.0945511	6.94258	283.499	229	22	23	178.976	0.0202206	7.6	0.994	0.782	22	0.211	11.6	5.1
585cr	AS585	Crop	Winter	Female	42.67	-107.18	1350	66	0.0455581	3.79946	66	66	66.6581	0.0195153	0	51.242	0.970144	0	0	21.5561	0.893003	1	0.880612	10.6829	0.903421	0.163938	3.15001	78.1552	66	0	0	51.242	0	5.9	0.98	0.776	0	0.222	4.4	0.8
585g	AS585	Ventriculus	Winter	Female	42.67	-107.18	1350	258.779	0.0110396	4.99892	260	253.274	277.169	0.0052735	36	189.628	0.971393	0.00862759	0.0447303	101.029	0.6262	0.973321	0.853402	35.4733	0.956389	0.0940677	7.55239	315.843	249	29	36	189.628	0.0266789	7.7	0.995	0.762	29	0.228	12.2	3.2
585l	AS585	Colon	Winter	Female	42.67	-107.18	1350	80	0.0300601	4.00407	80	80	80.9325	0.0150481	0	66.4534	0.977791	0	0	26.9132	0.86757	1	0.906092	12.7161	0.918444	0.145712	3.58129	95.2244	80	0	0	66.4534	0	6.2	0.985	0.831	0	0.187	5.5	0.9
586ce	AS586	Cecum	Winter	Male	42.67	-107.18	2300	253.772	0.012939	4.96988	260	249.877	282.749	0.00550429	29	181.677	0.969248	0.0124807	0.046669	97.4576	0.640523	0.970425	0.843934	34.6379	0.954837	0.0955485	7.38742	306.794	243	32	29	181.677	0.0295749	7.7	0.994	0.748	32	0.237	12	3.7
586cr	AS586	Crop	Winter	Male	42.67	-107.18	2300	57	0.0481928	3.6594	57	57	57.4278	0.0228945	0	43.6787	0.965936	0	0	17.8892	0.909437	1	0.869042	9.28955	0.892502	0.174874	2.79802	66.343	57	0	0	43.6787	0	5.6	0.977	0.766	0	0.242	4	0.7
586g	AS586	Ventriculus	Winter	Male	42.67	-107.18	2300	244.685	0.0117188	4.91821	255	241.552	284.615	0.00573349	27	174.414	0.968775	0.0180088	0.0542569	92.8856	0.657623	0.963867	0.843038	33.182	0.954096	0.097636	7.21875	290.438	231	37	27	174.414	0.0361328	7.6	0.994	0.755	37	0.234	11.4	3
586s	AS586	Duodenum	Winter	Male	42.67	-107.18	2300	80	0.0236559	4.00117	80	80	81.1999	0.0145913	0	68.5341	0.980663	0	0	27.8379	0.864427	1	0.917729	12.8622	0.921961	0.145478	3.70991	95.7994	80	0	0	68.5341	0	6.2	0.985	0.857	0	0.182	5	0.9
587ce	AS587	Cecum	Winter	Male	42.58	-109.56	2150	236.753	0.0113101	4.94535	243	234.617	264.09	0.0055973	21	178.658	0.973407	0.00767465	0.0375657	90.3865	0.646407	0.97738	0.864768	32.8694	0.954488	0.0953915	7.06106	287.025	230	24	21	178.658	0.0226202	7.6	0.994	0.777	24	0.211	11.8	5
587cr	AS587	Crop	Winter	Male	42.58	-109.56	2150	74	0.0410678	3.91321	74	74	74.7309	0.0173421	0	57.6633	0.971513	0	0	24.2859	0.879745	1	0.883029	11.7965	0.909525	0.154877	3.35326	87.5513	74	0	0	57.6633	0	6	0.983	0.779	0	0.219	4.9	0.9
587g	AS587	Ventriculus	Winter	Male	42.58	-109.56	2150	203.979	0.0136054	4.748	216	202.634	249.108	0.00683871	19	146.226	0.967941	0.0168349	0.0534599	76.2527	0.712244	0.964853	0.843942	28.3094	0.949267	0.105686	6.49865	239.961	193	31	19	146.226	0.0351474	7.3	0.993	0.758	31	0.231	9.3	2.4
587l	AS587	Colon	Winter	Male	42.58	-109.56	2150	166	0.0207254	4.62895	166	166	170.082	0.00785927	37	127.238	0.973551	-0.0218397	0.0218397	64.9367	0.741062	1	0.872769	24.8158	0.945372	0.112726	5.97447	210.424	166	0	37	127.238	0	7.2	0.992	0.766	0	0.21	10.3	2.4
587s	AS587	Duodenum	Winter	Male	42.58	-109.56	2150	86	0.0246212	4.0572	86	86	87.0307	0.0143122	0	69.8707	0.97432	0	0	29.1482	0.86136	1	0.890642	13.5586	0.920423	0.142557	3.74267	102.374	86	0	0	69.8707	0	6.3	0.986	0.812	0	0.213	6	1
588ce	AS588	Cecum	Winter	Female	42.59	-109.57	2150	237.157	0.0119705	4.9644	240	234.613	255.985	0.00549434	23	182.006	0.974903	0.00379528	0.0330371	90.4221	0.638767	0.981584	0.871682	33.046	0.954851	0.0941354	7.04001	288.828	232	20	23	182.006	0.0184162	7.7	0.995	0.785	20	0.204	11.3	4.5
588cr	AS588	Crop	Winter	Female	42.59	-109.57	2150	61	0.0447427	3.70822	61	61	61.4326	0.0223063	0	44.8304	0.96144	0	0	19.0915	0.90573	1	0.850968	9.83194	0.892879	0.172474	2.8852	71.0922	61	0	0	44.8304	0	5.7	0.978	0.735	0	0.255	4.2	0.7
588g	AS588	Ventriculus	Winter	Female	42.59	-109.57	2150	102	0.0203704	4.19662	102	102	103.921	0.0119342	19	83.7931	0.975558	-0.0223741	0.0223741	37.2011	0.835012	1	0.892052	16.0532	0.930812	0.134342	4.38938	124.366	102	0	19	83.7931	0	6.5	0.988	0.822	0	0.201	6.3	1.3
588l	AS588	Colon	Winter	Female	42.58	-109.56	2150	312.646	0.011657	5.09715	317	303.127	343.75	0.00490779	47	203.758	0.964184	0.0229607	0.0619685	121.456	0.591194	0.957535	0.815581	40.7564	0.957576	0.0922392	8.36809	374.046	290	51	47	203.758	0.0424646	7.9	0.995	0.703	51	0.254	13.9	4.3
588s	AS588	Duodenum	Winter	Female	42.59	-109.57	2150	114	0.0191972	4.30211	114	114	116.454	0.0105595	23	94.7012	0.977777	-0.0231992	0.0231992	42.7302	0.813593	1	0.899212	17.7928	0.936357	0.127969	4.76242	140.396	114	0	23	94.7012	0	6.7	0.989	0.831	0	0.186	7.5	1.5
589ce	AS589	Cecum	Winter	Female	42.59	-109.57	2150	231.53	0.0140987	4.88365	233	226.784	250.258	0.00604534	31	165.417	0.968717	0.00773934	0.0446272	89.4336	0.669937	0.973817	0.843678	32.1705	0.952474	0.100121	7.07669	282.277	223	26	31	165.417	0.0261833	7.6	0.994	0.742	26	0.233	10.9	2.8
589cr	AS589	Crop	Winter	Female	42.59	-109.57	2150	64	0.04329	3.77523	64	64	64.4715	0.0203801	0	49.0676	0.967541	0	0	20.1603	0.898405	1	0.871717	10.268	0.89907	0.165267	2.97755	74.4436	64	0	0	49.0676	0	5.8	0.98	0.767	0	0.23	4.4	0.7
589g	AS589	Ventriculus	Winter	Female	42.59	-109.57	2150	231.874	0.0125	4.87323	255	235.11	301.07	0.00597222	16	167.442	0.97014	0.0199068	0.0530099	89.2844	0.668565	0.963542	0.850565	31.892	0.953494	0.1001	7.10047	277.168	220	35	16	167.442	0.0364583	7.5	0.994	0.761	35	0.222	11.2	2.9
589l	AS589	Colon	Winter	Female	42.59	-109.57	2150	204	0.015625	4.83321	204	204	207.64	0.00660324	42	151.441	0.970537	-0.0175424	0.0175424	76.5193	0.693745	1	0.854255	29.2867	0.948376	0.101337	6.375	255.208	204	0	42	151.441	0	7.4	0.993	0.742	0	0.233	11.2	2.6
589s	AS589	Duodenum	Winter	Female	42.59	-109.57	2150	155.355	0.0157593	4.44372	174	155.595	219.655	0.00942111	13	106.145	0.960801	0.0222103	0.0637496	54.4568	0.791254	0.95702	0.82197	21.6853	0.938459	0.121824	5.41263	173.498	143	30	13	106.145	0.0429799	6.9	0.991	0.742	30	0.252	8.1	2.3
590ce	AS590	Cecum	Winter	Male	42.58	-109.54	2450	277.327	0.0111972	5.04504	287	274.492	316.337	0.0051138	29	195.549	0.96883	0.0162973	0.0491635	106.651	0.611854	0.96727	0.839855	37.2678	0.956563	0.0924394	7.74797	334.453	264	38	29	195.549	0.0327304	7.8	0.995	0.741	38	0.238	13	3.9
590cr	AS590	Crop	Winter	Male	42.58	-109.54	2450	48	0.0503778	3.54296	48	48	48.2295	0.0256394	0	39.0025	0.973185	0	0	14.2855	0.919548	1	0.899302	7.85436	0.884256	0.18159	2.40905	54.7413	48	0	0	39.0025	0	5.4	0.974	0.813	0	0.203	3.4	0.5
590g	AS590	Ventriculus	Winter	Male	42.58	-109.54	2450	180.03	0.013986	4.63154	188	176.858	214.911	0.00790313	19	126.532	0.964083	0.0131724	0.0497647	63.5802	0.751776	0.968531	0.830554	25.02	0.943304	0.110685	5.8037	206.117	170	27	19	126.532	0.0314685	7.1	0.992	0.744	27	0.244	9	2.1
590l	AS590	Colon	Winter	Male	42.58	-109.54	2450	304.939	0.0129646	5.06664	333	307.111	384.016	0.00500729	28	199.709	0.964859	0.0306916	0.0661104	117.429	0.601865	0.951599	0.819716	39.5544	0.957384	0.0932313	8.23173	359.003	280	56	28	199.709	0.048401	7.8	0.995	0.713	56	0.253	13.5	3.7
590s	AS590	Duodenum	Winter	Male	42.58	-109.54	2450	93	0.0238532	4.10658	93	93	94.2765	0.0135578	20	73.7584	0.970056	-0.0227448	0.0227448	32.2328	0.854708	1	0.871706	14.6014	0.923104	0.140054	3.98368	111.348	93	0	20	73.7584	0	6.3	0.986	0.793	0	0.217	5.5	1
591ce	AS591	Cecum	Winter	Male	42.58	-109.56	2225	256.511	0.0126812	4.96283	255	248.981	270.665	0.00566287	45	176.589	0.965636	0.00862146	0.047538	97.5825	0.648181	0.97192	0.827044	34.8238	0.953443	0.0965867	7.37363	309.365	245	31	45	176.589	0.0280797	7.7	0.994	0.721	31	0.251	12.2	3.5
591cr	AS591	Crop	Winter	Male	42.58	-109.56	2225	41	0.0598802	3.35927	41	41	41.2256	0.0308724	0	32.3914	0.964701	0	0	12.2773	0.933664	1	0.874072	6.88333	0.872009	0.199565	2.24342	46.6795	41	0	0	32.3914	0	5.2	0.969	0.79	0	0.234	3	0.5
591g	AS591	Ventriculus	Winter	Male	42.58	-109.56	2225	237.979	0.0115053	4.91852	237	232.525	250.895	0.00584364	37	171.126	0.968792	0.0044603	0.0415608	91.2742	0.661023	0.976989	0.843224	32.9503	0.953067	0.0979325	7.12173	290.347	230	24	37	171.126	0.0230105	7.6	0.994	0.744	24	0.239	11.5	2.9
591l	AS591	Colon	Winter	Male	42.58	-109.56	2225	200.365	0.0132013	4.7373	208	197.429	235.841	0.00701819	21	142.487	0.966524	0.0138537	0.0499527	73.1575	0.719842	0.968097	0.838061	27.7438	0.947657	0.105746	6.3019	233.986	190	29	21	142.487	0.0319032	7.3	0.993	0.75	29	0.236	9.3	2.3
591s	AS591	Duodenum	Winter	Male	42.58	-109.56	2225	66	0.0285714	3.81067	66	66	67.0568	0.0177231	0	56.4237	0.97967	0	0	22.9262	0.887934	1	0.917094	10.9184	0.913424	0.160119	3.36367	79.0766	66	0	0	56.4237	0	5.9	0.982	0.855	0	0.179	4.9	0.8
592ce	AS592	Cecum	Winter	Male	42.58	-109.56	2700	269.298	0.0122915	4.97446	301	274.641	357.536	0.00562775	20	177.691	0.963308	0.0253938	0.0571347	98.9458	0.646065	0.958736	0.815876	35.3798	0.953226	0.0959915	7.40761	312.3	250	47	20	177.691	0.0412643	7.7	0.994	0.711	47	0.256	12.3	3.9
592cr	AS592	Crop	Winter	Male	42.58	-109.56	2700	110	0.0320755	4.26934	110	110	112.752	0.0109932	0	90.965	0.980996	0	0	42.1891	0.813367	1	0.913763	17.3764	0.9358	0.131954	4.77809	138.06	110	0	0	90.965	0	6.7	0.989	0.827	0	0.178	7.7	1.6
592g	AS592	Ventriculus	Winter	Male	42.58	-109.56	2700	224.551	0.0122699	4.84942	234	222.078	262.398	0.00623534	21	160.376	0.9684	0.0137789	0.0475708	84.548	0.683	0.969325	0.843301	30.9345	0.95146	0.100932	6.84297	267.194	214	30	21	160.376	0.0306748	7.5	0.994	0.749	30	0.232	10.6	2.7
592l	AS592	Colon	Winter	Male	42.58	-109.56	2700	135.93	0.0224	4.40904	141	134.574	161.749	0.00951552	11	105.091	0.972547	0.00501783	0.0429822	51.1189	0.791098	0.976	0.873589	20.3487	0.940055	0.123382	5.28	163.471	132	15	11	105.091	0.024	6.9	0.99	0.796	15	0.195	7.7	1.7
592s	AS592	Duodenum	Winter	Male	42.58	-109.56	2700	92	0.0242915	4.08575	92	92	93.7162	0.0135718	19	73.6824	0.972213	-0.0244575	0.0244575	33.31	0.854067	1	0.880629	14.6714	0.925125	0.142764	4.13928	112.301	92	0	19	73.6824	0	6.3	0.986	0.801	0	0.203	6.1	1.1
593ce	AS593	Cecum	Winter	Male	42.58	-109.56	2800	262.701	0.0124555	4.97916	259	254.041	272.341	0.0056072	53	178.342	0.964579	0.00641501	0.0469658	100.334	0.643078	0.97331	0.821533	35.589	0.953561	0.0962846	7.4867	318.439	251	30	53	178.342	0.0266904	7.7	0.994	0.711	30	0.255	12	3.3
593cr	AS593	Crop	Winter	Male	42.58	-109.56	2800	119	0.0257967	4.36727	119	119	120.814	0.0103412	0	96.7003	0.978356	0	0	42.4153	0.804818	1	0.9009	18.1798	0.93472	0.123847	4.63558	144.474	119	0	0	96.7003	0	6.7	0.99	0.813	0	0.194	6.7	1.4
593g	AS593	Ventriculus	Winter	Male	42.58	-109.56	2800	269.152	0.0124555	5.01846	268	262.613	283.675	0.00530642	42	188.451	0.968062	0.00732597	0.0442755	105.454	0.622031	0.974199	0.836755	36.7278	0.95566	0.094531	7.72532	330.869	259	29	42	188.451	0.0258007	7.8	0.995	0.728	29	0.241	12.7	3.7
593l	AS593	Colon	Winter	Male	42.58	-109.56	2800	118	0.0249267	4.33954	118	118	119.551	0.0111841	0	89.4125	0.971894	0	0	41.1749	0.813455	1	0.873445	17.931	0.929851	0.127631	4.51845	143.29	118	0	0	89.4125	0	6.7	0.989	0.758	0	0.207	7.2	1.3
593s	AS593	Duodenum	Winter	Male	42.58	-109.56	2800	205.21	0.0150376	4.80366	206	201.88	219.927	0.00651737	24	153.436	0.971784	0.00227628	0.0363918	78.1953	0.695091	0.980666	0.860443	29.1095	0.950418	0.102658	6.55474	250.251	200	18	24	153.436	0.019334	7.4	0.993	0.767	18	0.216	10.6	2.7
594ce	AS594	Cecum	Winter	Male	42.58	-109.56	2600	246.545	0.0115658	4.97759	247	242.437	261.386	0.00553596	31	180.637	0.970872	0.00363233	0.0355136	93.5143	0.640226	0.980427	0.851832	34.0231	0.954053	0.0944829	7.1586	300.07	240	22	31	180.637	0.019573	7.7	0.994	0.753	22	0.225	11.6	4.3
594cr	AS594	Crop	Winter	Male	42.58	-109.56	2600	135	0.0242857	4.46457	135	135	137.469	0.00924082	24	108.216	0.975744	-0.0193986	0.0193986	49.7734	0.784692	1	0.886986	20.4546	0.939376	0.118863	5.10252	166.277	135	0	24	108.216	0	6.9	0.991	0.802	0	0.199	7.7	1.6
594g	AS594	Ventriculus	Winter	Male	42.58	-109.56	2600	215.79	0.0135983	4.75185	246	219.904	304.218	0.00704863	16	141.871	0.960582	0.0255826	0.0601915	75.8529	0.720455	0.957113	0.810884	28.7057	0.946661	0.105729	6.40378	242.036	198	41	16	141.871	0.042887	7.3	0.993	0.717	41	0.261	10.2	2.7
594l	AS594	Colon	Winter	Male	42.58	-109.56	2600	90	0.0337711	4.04622	90	90	91.2055	0.0154635	0	64.6686	0.96314	0	0	31.0342	0.863825	1	0.845446	14.1753	0.915294	0.149245	3.89833	108.908	90	0	0	64.6686	0	6.3	0.985	0.719	0	0.238	6.5	1.2
594s	AS594	Duodenum	Winter	Male	42.58	-109.56	2600	62	0.0287206	3.76948	62	62	62.8328	0.0185222	0	53.9893	0.981668	0	0	20.9529	0.892752	1	0.92594	10.2555	0.910424	0.161831	3.16805	73.4406	62	0	0	53.9893	0	5.8	0.981	0.871	0	0.164	4.7	0.8
595ce	AS595	Cecum	Winter	Male	42.58	-109.56	2500	251.395	0.0136986	4.91326	267	249.546	303.381	0.00587276	25	170.278	0.965414	0.0219891	0.0582457	95.5624	0.66107	0.959883	0.827195	33.7686	0.953182	0.099372	7.35093	297.215	235	41	25	170.278	0.0401174	7.6	0.994	0.725	41	0.245	11.8	3.5
595cr	AS595	Crop	Winter	Male	42.58	-109.56	2500	65	0.0452489	3.7793	65	65	65.6001	0.0201777	0	49.5596	0.967659	0	0	21.02	0.896036	1	0.871741	10.5068	0.900798	0.166062	3.09173	76.645	65	0	0	49.5596	0	5.8	0.98	0.762	0	0.231	4.6	0.8
595g	AS595	Ventriculus	Winter	Male	42.58	-109.56	2500	253.782	0.0115274	4.96782	254	248.032	270.88	0.00546194	38	183.085	0.970321	0.00863954	0.0470761	100.362	0.636158	0.972142	0.848843	34.9744	0.955716	0.0963914	7.56248	312.233	244	29	38	183.085	0.0278578	7.7	0.995	0.75	29	0.228	12.2	3.2
595l	AS595	Colon	Winter	Male	42.58	-109.56	2500	126	0.0225806	4.39308	126	126	128.812	0.00968783	28	103.222	0.977503	-0.0236565	0.0236565	47.7726	0.794822	1	0.896084	19.441	0.939296	0.123251	5.06028	156.871	126	0	28	103.222	0	6.8	0.99	0.819	0	0.18	7.6	1.8
595s	AS595	Duodenum	Winter	Male	42.58	-109.56	2500	163.481	0.0140665	4.53437	169	159.657	193.776	0.0086865	19	115.121	0.963277	0.0122024	0.0517362	57.4093	0.774431	0.968031	0.830025	22.9666	0.940428	0.11585	5.50703	185.6	154	25	19	115.121	0.0319693	7	0.991	0.748	25	0.246	8.6	2
596ce	AS596	Cecum	Winter	Female	42.58	-109.56	1237	280.184	0.0119352	5.0041	292	275.541	327.314	0.00549229	31	182.073	0.962209	0.0219968	0.0564345	103.485	0.637021	0.960784	0.809738	36.6476	0.953737	0.0950958	7.59144	327.721	260	46	31	182.073	0.0392157	7.7	0.995	0.7	46	0.264	12.7	3.8
596cr	AS596	Crop	Winter	Female	42.58	-109.56	1237	59	0.0443925	3.68849	59	59	59.4422	0.0224037	0	44.6355	0.965081	0	0	18.5459	0.90711	1	0.865001	9.57234	0.893511	0.173105	2.85187	68.6735	59	0	0	44.6355	0	5.7	0.978	0.757	0	0.237	4.3	0.7
596g	AS596	Ventriculus	Winter	Female	42.58	-109.56	1237	283.609	0.0105356	5.05773	285	276.728	305.657	0.00500185	42	199.926	0.969189	0.0136503	0.0513189	111.815	0.603024	0.967515	0.840977	38.2216	0.957652	0.0925747	8.00022	346.507	270	37	42	199.926	0.0324846	7.8	0.995	0.74	37	0.235	13.1	3.7
596l	AS596	Colon	Winter	Female	42.58	-109.56	1237	170	0.019536	4.59663	170	170	173.693	0.0087438	51	114.367	0.95989	-0.0241693	0.0241693	65.2054	0.759201	1	0.812735	25.1935	0.939314	0.117797	5.94028	216.48	170	0	51	114.367	0	7.1	0.991	0.673	0	0.266	9.7	2.2
596s	AS596	Duodenum	Winter	Female	42.58	-109.56	1237	42	0.0415225	3.42635	42	42	42.4505	0.0263287	0	37.9814	0.985936	0	0	13.5108	0.92347	1	0.947543	7.2356	0.890097	0.189024	2.47059	48.7056	42	0	0	37.9814	0	5.3	0.974	0.904	0	0.141	3.9	0.6
