# Supplementary material for: Distinct microbiotas of anatomical gut regions display idiosyncratic seasonal variation in an avian folivore
Source: Anim Microbiome. 2019 Feb 5;1:2. doi: 10.1186/s42523-019-0002-6 (PMC7803122; doi:10.1186/s42523-019-0002-6)
Supplement: Supplementary file 10 — LEfSe scores and FDR corrected P-values for microbial taxa most likely responsible for differences between summer and winter in each gut region. (XLSX 66 kb) [file 42523_2019_2_MOESM10_ESM.xlsx]

## Sheet: LEfSe seasons
Taxon	Crop LDA	Crop FDR P	Ventriculus LDA	Ventriculus FDR P	Duodenum LDA	Duodenum FDR P	Cecum LDA	Cecum FDR P	Colon LDA	Colon FDR P
k_Archaea	3.18678	0.0290083	3.42113	0.0303643	3.55394	5.95698e-05	3.68645	3.06698e-06	3.40063	0.00219157
k_Archaea.p_Euryarchaeota	3.19107	0.0290083	3.42113	0.0303643	3.55394	5.95698e-05	3.68645	3.06698e-06	3.40249	0.00219157
k_Archaea.p_Euryarchaeota.c_Thermoplasmata	3.18945	0.0290083	3.42113	0.0303643	3.55394	5.95698e-05	3.68645	3.06698e-06	3.4019	0.00219157
k_Archaea.p_Euryarchaeota.c_Thermoplasmata.o_Thermoplasmatales	3.20646	0.0290083	3.42113	0.0303643	3.55394	5.95698e-05	3.68645	3.06698e-06	3.40472	0.00219157
k_Archaea.p_Euryarchaeota.c_Thermoplasmata.o_Thermoplasmatales.f_Thermoplasmatales	3.1994	0.0290083	3.42113	0.0303643	3.55394	5.95698e-05	3.68645	3.06698e-06	3.4002	0.00219157
k_Archaea.p_Euryarchaeota.c_Thermoplasmata.o_Thermoplasmatales.f_Thermoplasmatales.g_Methanogranum	3.11223	0.0290083	3.27324	0.0130112	3.50718	0.000175363	3.55424	2.99035e-06	3.36279	0.000834251
k_Archaea.p_Euryarchaeota.c_Thermoplasmata.o_Thermoplasmatales.f_Thermoplasmatales.g_Methanogranum.s_JF980498_1_1419	3.07837	0.0290083			3.37707	0.000175363	3.30241	6.62528e-06	3.20695	0.000992125
k_Archaea.p_Euryarchaeota.c_Thermoplasmata.o_Thermoplasmatales.f_Thermoplasmatales.g_Methanogranum.s_New_CleanUp_ReferenceOTU16129			3.06695	0.00477296	3.08852	0.00718245	3.21834	5.22216e-05	3.00356	0.0024579
k_Archaea.p_Euryarchaeota.c_Thermoplasmata.o_Thermoplasmatales.f_Thermoplasmatales.g_unclassified_Thermoplasmatales					3.15517	0.0160486	3.12387	2.4493e-05
k_Archaea.p_Euryarchaeota.c_Thermoplasmata.o_Thermoplasmatales.f_Thermoplasmatales.g_unclassified_Thermoplasmatales.s_GQ339877_1_1256					3.16445	0.0160486	3.1332	9.54312e-06
k_Bacteria	4.40978	0.000315089	3.42113	0.0392835	4.23101	0.000141254	3.68645	3.06698e-06	3.79507	0.000880429
k_Bacteria.p_Actinobacteria									4.6224	9.40102e-05
k_Bacteria.p_Actinobacteria.c_Actinobacteria			3.8579	0.0170796			3.59668	0.0191032	4.39077	0.00506597
k_Bacteria.p_Actinobacteria.c_Actinobacteria.o_Actinomycetales	3.76599	0.0059678	3.26321	0.0107445					4.31285	0.000338477
k_Bacteria.p_Actinobacteria.c_Actinobacteria.o_Actinomycetales.f_Actinomycetaceae	3.76599	0.0059678	3.26321	0.0107445					4.31285	0.000338477
k_Bacteria.p_Actinobacteria.c_Actinobacteria.o_Actinomycetales.f_Actinomycetaceae.g_Actinomyces	3.45705	0.0136568	3.21856	0.00394251			3.24241	0.0237868	3.91977	0.000237092
k_Bacteria.p_Actinobacteria.c_Actinobacteria.o_Actinomycetales.f_Actinomycetaceae.g_Actinomyces.s_New_ReferenceOTU128	3.6114	0.000315312	2.94905	0.0165943	3.1817	0.00125359	2.75044	7.46759e-05	3.81772	0.000127975
k_Bacteria.p_Actinobacteria.c_Actinobacteria.o_Actinomycetales.f_Actinomycetaceae.g_Actinomyces.s_New_ReferenceOTU297			2.99611	0.00372149	3.07323	0.0144988	2.8808	0.0064716
k_Bacteria.p_Actinobacteria.c_Actinobacteria.o_Actinomycetales.f_Actinomycetaceae.g_Actinomyces.s_New_ReferenceOTU326			2.9819	0.000979931	3.10873	0.00509171	2.88733	0.0135891
k_Bacteria.p_Actinobacteria.c_Actinobacteria.o_Actinomycetales.f_Actinomycetaceae.g_Actinomyces.s_New_ReferenceOTU60					3.24849	0.019096	2.88718	0.00511391	3.15289	0.0148824
k_Bacteria.p_Actinobacteria.c_Actinobacteria.o_Actinomycetales.f_Actinomycetaceae.g_unclassified_Actinomycetaceae									3.59105	0.000130559
k_Bacteria.p_Actinobacteria.c_Actinobacteria.o_Actinomycetales.f_Actinomycetaceae.g_unclassified_Actinomycetaceae.s_JX104051_1_1392									3.58996	0.000130559
k_Bacteria.p_Actinobacteria.c_Actinobacteria.o_Bifidobacteriales			3.39296	0.00659137	3.70392	0.0305795
k_Bacteria.p_Actinobacteria.c_Actinobacteria.o_Bifidobacteriales.f_Bifidobacteriaceae			3.39296	0.00659137	3.70392	0.0305795
k_Bacteria.p_Actinobacteria.c_Actinobacteria.o_Bifidobacteriales.f_Bifidobacteriaceae.g_Bifidobacterium			3.42557	0.00659137	3.70392	0.0305795	3.43665	0.044253
k_Bacteria.p_Actinobacteria.c_Actinobacteria.o_Bifidobacteriales.f_Bifidobacteriaceae.g_Bifidobacterium.s_GALO01006444_16_1472			3.18144	0.00841298	3.56168	0.00329706			3.17747	0.0189484
k_Bacteria.p_Actinobacteria.c_Actinobacteria.o_Bifidobacteriales.f_Bifidobacteriaceae.g_Bifidobacterium.s_JC049186_13_1273			3.22881	0.000525759					3.0177	0.0203044
k_Bacteria.p_Actinobacteria.c_Actinobacteria.o_Bifidobacteriales.f_Bifidobacteriaceae.g_Bifidobacterium.s_JGYU01000002_2057_3587			3.05764	0.00440517	3.16186	0.0363973
k_Bacteria.p_Actinobacteria.c_Actinobacteria.o_Bifidobacteriales.f_Bifidobacteriaceae.g_Bifidobacterium.s_KP718952_1_1507			2.89279	0.035248			2.57888	0.00138906	2.86165	0.0345604
k_Bacteria.p_Actinobacteria.c_Actinobacteria.o_Bifidobacteriales.f_Bifidobacteriaceae.g_Bifidobacterium.s_New_ReferenceOTU615			3.11143	0.00112067	3.21063	0.00700972
k_Bacteria.p_Actinobacteria.c_Actinobacteria.o_Bifidobacteriales.f_Bifidobacteriaceae.g_unclassified_Bifidobacteriaceae			2.89852	0.035248			2.50803	0.035248	3.51172	0.0254107
k_Bacteria.p_Actinobacteria.c_Actinobacteria.o_Bifidobacteriales.f_Bifidobacteriaceae.g_unclassified_Bifidobacteriaceae.s_New_ReferenceOTU184			2.8697	0.035248			2.52224	0.035248	3.53334	0.0254107
k_Bacteria.p_Actinobacteria.c_Actinobacteria.o_Corynebacteriales	3.50525	0.0218687
k_Bacteria.p_Actinobacteria.c_Actinobacteria.o_Corynebacteriales.f_Corynebacteriaceae	3.49897	0.0218687
k_Bacteria.p_Actinobacteria.c_Actinobacteria.o_Corynebacteriales.f_Corynebacteriaceae.g_Corynebacterium1	3.52334	0.0170665
k_Bacteria.p_Actinobacteria.c_Actinobacteria.o_Corynebacteriales.f_Corynebacteriaceae.g_Corynebacterium1.s_FM873933_1_1469	3.52856	0.0170665							3.32857	0.0456714
k_Bacteria.p_Actinobacteria.c_Actinobacteria.o_Micrococcales	3.75698	0.0104202	3.57324	0.00745883
k_Bacteria.p_Actinobacteria.c_Actinobacteria.o_Micrococcales.f_Intrasporangiaceae	3.09117	0.0485901	3.05463	0.0134375
k_Bacteria.p_Actinobacteria.c_Actinobacteria.o_Micrococcales.f_Intrasporangiaceae.g_unclassified_Intrasporangiaceae	3.09862	0.0485901	3.05775	0.0134375
k_Bacteria.p_Actinobacteria.c_Actinobacteria.o_Micrococcales.f_Intrasporangiaceae.g_unclassified_Intrasporangiaceae.s_HM297893_1_1347	3.09372	0.0485901	3.04386	0.0134375
k_Bacteria.p_Actinobacteria.c_Actinobacteria.o_Micrococcales.f_Micrococcaceae	3.68952	0.00605969
k_Bacteria.p_Actinobacteria.c_Actinobacteria.o_Micrococcales.f_Micrococcaceae.g_Micrococcus			3.2069	0.0119975
k_Bacteria.p_Actinobacteria.c_Actinobacteria.o_Micrococcales.f_Micrococcaceae.g_Micrococcus.s_FJ984533_1_1460			3.2069	0.0119975
k_Bacteria.p_Actinobacteria.c_Actinobacteria.o_Micrococcales.f_Micrococcaceae.g_Pseudarthrobacter	3.39653	0.000327427
k_Bacteria.p_Actinobacteria.c_Actinobacteria.o_Micrococcales.f_Micrococcaceae.g_Pseudarthrobacter.s_FM213392_1_1485	3.39653	0.000327427
k_Bacteria.p_Actinobacteria.c_Actinobacteria.o_Micromonosporales	3.45554	0.000888012
k_Bacteria.p_Actinobacteria.c_Actinobacteria.o_Micromonosporales.f_Micromonosporaceae	3.45554	0.000888012
k_Bacteria.p_Actinobacteria.c_Actinobacteria.o_Micromonosporales.f_Micromonosporaceae.g_Actinoplanes	3.45554	0.000888012
k_Bacteria.p_Actinobacteria.c_Actinobacteria.o_Micromonosporales.f_Micromonosporaceae.g_Actinoplanes.s_HQ397529_1_1479	3.45554	0.000888012
k_Bacteria.p_Actinobacteria.c_Coriobacteriia			3.47945	0.0294359					4.23999	3.54505e-05
k_Bacteria.p_Actinobacteria.c_Coriobacteriia.o_Coriobacteriales			3.47945	0.0294359					4.23999	3.54505e-05
k_Bacteria.p_Actinobacteria.c_Coriobacteriia.o_Coriobacteriales.f_Coriobacteriaceae			3.47945	0.0294359					4.23999	3.54505e-05
k_Bacteria.p_Actinobacteria.c_Coriobacteriia.o_Coriobacteriales.f_Coriobacteriaceae.g_Atopobium	3.28513	0.0415683	3.16942	0.00499122			3.38821	4.56521e-06	3.53748	0.00018571
k_Bacteria.p_Actinobacteria.c_Coriobacteriia.o_Coriobacteriales.f_Coriobacteriaceae.g_Atopobium.s_New_ReferenceOTU113			2.91187	0.0142823			3.16322	1.458e-05
k_Bacteria.p_Actinobacteria.c_Coriobacteriia.o_Coriobacteriales.f_Coriobacteriaceae.g_Atopobium.s_New_ReferenceOTU247			2.98056	0.00452253	3.16336	0.0160486	2.94532	0.00235767	3.0824	0.00550815
k_Bacteria.p_Actinobacteria.c_Coriobacteriia.o_Coriobacteriales.f_Coriobacteriaceae.g_Atopobium.s_New_ReferenceOTU32							2.50155	0.035248	3.4118	0.0231369
k_Bacteria.p_Actinobacteria.c_Coriobacteriia.o_Coriobacteriales.f_Coriobacteriaceae.g_Collinsella			3.01902	0.0273745
k_Bacteria.p_Actinobacteria.c_Coriobacteriia.o_Coriobacteriales.f_Coriobacteriaceae.g_Collinsella.s_New_ReferenceOTU249			3.01565	0.0273745
k_Bacteria.p_Actinobacteria.c_Coriobacteriia.o_Coriobacteriales.f_Coriobacteriaceae.g_Enterorhabdus									3.06504	0.0344238
k_Bacteria.p_Actinobacteria.c_Coriobacteriia.o_Coriobacteriales.f_Coriobacteriaceae.g_Enterorhabdus.s_EU459919_1_1365									3.15949	0.00584139
k_Bacteria.p_Actinobacteria.c_Coriobacteriia.o_Coriobacteriales.f_Coriobacteriaceae.g_Enterorhabdus.s_New_CleanUp_ReferenceOTU46230					2.99174	0.0345604
k_Bacteria.p_Actinobacteria.c_Coriobacteriia.o_Coriobacteriales.f_Coriobacteriaceae.g_Olsenella	3.71049	0.00516378	3.29764	0.00150835	3.78985	0.000368837	3.2585	0.000147499	3.65815	0.00011357
k_Bacteria.p_Actinobacteria.c_Coriobacteriia.o_Coriobacteriales.f_Coriobacteriaceae.g_Olsenella.s_JF031840_1_1338	3.53686	0.00142356	3.12769	0.00150835	3.56486	0.000235228	3.04243	0.000284157	3.46846	0.000283568
k_Bacteria.p_Actinobacteria.c_Coriobacteriia.o_Coriobacteriales.f_Coriobacteriaceae.g_Olsenella.s_LN998071_1_1478	3.31938	0.0250045	2.91097	0.0120929	3.42014	0.00303638	2.90371	0.000241784	3.26283	0.000938867
k_Bacteria.p_Actinobacteria.c_Coriobacteriia.o_Coriobacteriales.f_Coriobacteriaceae.g_unclassified_Coriobacteriaceae							3.52754	0.000975475	3.87834	0.000164752
k_Bacteria.p_Actinobacteria.c_Coriobacteriia.o_Coriobacteriales.f_Coriobacteriaceae.g_unclassified_Coriobacteriaceae.s_AM404803_1_1432							2.74754	0.0107445	3.39835	0.000136925
k_Bacteria.p_Actinobacteria.c_Coriobacteriia.o_Coriobacteriales.f_Coriobacteriaceae.g_unclassified_Coriobacteriaceae.s_EU009849_1_1430			3.12812	0.00368777
k_Bacteria.p_Actinobacteria.c_Coriobacteriia.o_Coriobacteriales.f_Coriobacteriaceae.g_unclassified_Coriobacteriaceae.s_New_CleanUp_ReferenceOTU4915							2.98709	6.26413e-05
k_Bacteria.p_Actinobacteria.c_Coriobacteriia.o_Coriobacteriales.f_Coriobacteriaceae.g_unclassified_Coriobacteriaceae.s_New_ReferenceOTU175	3.418	0.0244363					3.04675	6.78352e-06	3.0872	0.0243579
k_Bacteria.p_Actinobacteria.c_Coriobacteriia.o_Coriobacteriales.f_Coriobacteriaceae.g_unclassified_Coriobacteriaceae.s_New_ReferenceOTU290	3.12104	0.0290083							3.15334	0.0156392
k_Bacteria.p_Actinobacteria.c_Coriobacteriia.o_Coriobacteriales.f_Coriobacteriaceae.g_unclassified_Coriobacteriaceae.s_New_ReferenceOTU353					3.22272	0.0345604	2.71361	0.0400566
k_Bacteria.p_Actinobacteria.c_Coriobacteriia.o_Coriobacteriales.f_Coriobacteriaceae.g_unclassified_Coriobacteriaceae.s_New_ReferenceOTU626			3.21299	2.16433e-05	3.24577	0.000175363	2.94504	0.0132266
k_Bacteria.p_Bacteroidetes	4.13481	0.0128578					3.83541	0.0152466	4.20771	0.0100801
k_Bacteria.p_Bacteroidetes.c_Bacteroidia							3.83661	0.0170796	4.20899	0.0115001
k_Bacteria.p_Bacteroidetes.c_Bacteroidia.o_Bacteroidales							3.83661	0.0170796	4.20899	0.0115001
k_Bacteria.p_Bacteroidetes.c_Bacteroidia.o_Bacteroidales.f_Bacteroidaceae	4.08687	0.00882876	3.95293	0.0120929	4.05739	0.0191124	3.99514	0.00394251
k_Bacteria.p_Bacteroidetes.c_Bacteroidia.o_Bacteroidales.f_Bacteroidaceae.g_Bacteroides	4.08687	0.00882876	3.95293	0.0120929	4.05739	0.0191124	3.99514	0.00394251
k_Bacteria.p_Bacteroidetes.c_Bacteroidia.o_Bacteroidales.f_Bacteroidaceae.g_Bacteroides.s_AB910339_1_1489			2.9178	0.0264815	3.45557	0.00327523	2.82592	0.00511391
k_Bacteria.p_Bacteroidetes.c_Bacteroidia.o_Bacteroidales.f_Bacteroidaceae.g_Bacteroides.s_EU009767_1_1451	3.50934	0.000776694	3.08808	0.0084421	3.5079	0.00056879	2.95674	0.00511391
k_Bacteria.p_Bacteroidetes.c_Bacteroidia.o_Bacteroidales.f_Bacteroidaceae.g_Bacteroides.s_EU009815_1_1453									3.00181	0.0229036
k_Bacteria.p_Bacteroidetes.c_Bacteroidia.o_Bacteroidales.f_Bacteroidaceae.g_Bacteroides.s_New_CleanUp_ReferenceOTU68873							2.81387	0.0326696
k_Bacteria.p_Bacteroidetes.c_Bacteroidia.o_Bacteroidales.f_Bacteroidaceae.g_Bacteroides.s_New_ReferenceOTU120			3.05182	0.00177587			2.91079	0.00302013
k_Bacteria.p_Bacteroidetes.c_Bacteroidia.o_Bacteroidales.f_Bacteroidaceae.g_Bacteroides.s_New_ReferenceOTU13	3.16	0.00554799	2.7611	0.00756191			2.56553	0.0165943	2.83724	0.034491
k_Bacteria.p_Bacteroidetes.c_Bacteroidia.o_Bacteroidales.f_Bacteroidaceae.g_Bacteroides.s_New_ReferenceOTU14			3.03277	0.00615011
k_Bacteria.p_Bacteroidetes.c_Bacteroidia.o_Bacteroidales.f_Bacteroidaceae.g_Bacteroides.s_New_ReferenceOTU166							2.97603	0.00345339	2.92025	0.0312679
k_Bacteria.p_Bacteroidetes.c_Bacteroidia.o_Bacteroidales.f_Bacteroidaceae.g_Bacteroides.s_New_ReferenceOTU171	3.43273	0.000754788	3.00421	0.00345339	3.42872	0.00282099	2.87209	0.0170796
k_Bacteria.p_Bacteroidetes.c_Bacteroidia.o_Bacteroidales.f_Bacteroidaceae.g_Bacteroides.s_New_ReferenceOTU190							2.67343	0.0400566
k_Bacteria.p_Bacteroidetes.c_Bacteroidia.o_Bacteroidales.f_Bacteroidaceae.g_Bacteroides.s_New_ReferenceOTU233	3.51011	0.00380515
k_Bacteria.p_Bacteroidetes.c_Bacteroidia.o_Bacteroidales.f_Bacteroidaceae.g_Bacteroides.s_New_ReferenceOTU235			3.056	0.0212663			2.96643	0.00263701
k_Bacteria.p_Bacteroidetes.c_Bacteroidia.o_Bacteroidales.f_Bacteroidaceae.g_Bacteroides.s_New_ReferenceOTU239			3.00386	0.0485246			2.89761	0.00581044
k_Bacteria.p_Bacteroidetes.c_Bacteroidia.o_Bacteroidales.f_Bacteroidaceae.g_Bacteroides.s_New_ReferenceOTU264									2.93984	0.00718245
k_Bacteria.p_Bacteroidetes.c_Bacteroidia.o_Bacteroidales.f_Bacteroidaceae.g_Bacteroides.s_New_ReferenceOTU367			3.06789	0.00368777			2.93132	0.00511391
k_Bacteria.p_Bacteroidetes.c_Bacteroidia.o_Bacteroidales.f_Bacteroidaceae.g_Bacteroides.s_New_ReferenceOTU370					3.17761	0.0345604			2.83682	0.0345604
k_Bacteria.p_Bacteroidetes.c_Bacteroidia.o_Bacteroidales.f_Bacteroidaceae.g_Bacteroides.s_New_ReferenceOTU443							2.80237	0.0294359
k_Bacteria.p_Bacteroidetes.c_Bacteroidia.o_Bacteroidales.f_Bacteroidaceae.g_Bacteroides.s_New_ReferenceOTU448	3.26315	0.0415683					2.97929	0.0116923	3.01129	0.0160486
k_Bacteria.p_Bacteroidetes.c_Bacteroidia.o_Bacteroidales.f_Bacteroidaceae.g_Bacteroides.s_New_ReferenceOTU483							2.83447	0.0294359
k_Bacteria.p_Bacteroidetes.c_Bacteroidia.o_Bacteroidales.f_Bacteroidaceae.g_Bacteroides.s_New_ReferenceOTU513			2.94923	0.0433556	3.31124	0.00125359	2.82646	0.00229881	3.01743	0.0111961
k_Bacteria.p_Bacteroidetes.c_Bacteroidia.o_Bacteroidales.f_Porphyromonadaceae.g_Parabacteroides							3.07656	0.00302013
k_Bacteria.p_Bacteroidetes.c_Bacteroidia.o_Bacteroidales.f_Porphyromonadaceae.g_Parabacteroides.s_DQ071528_1_1498			3.09811	0.00756191
k_Bacteria.p_Bacteroidetes.c_Bacteroidia.o_Bacteroidales.f_Porphyromonadaceae.g_Parabacteroides.s_EU009818_1_1450			3.04851	0.0212837			3.01354	0.000621759
k_Bacteria.p_Bacteroidetes.c_Bacteroidia.o_Bacteroidales.f_Porphyromonadaceae.g_Parabacteroides.s_New_ReferenceOTU1					3.25262	0.00142628
k_Bacteria.p_Bacteroidetes.c_Bacteroidia.o_Bacteroidales.f_Porphyromonadaceae.g_unclassified_Porphyromonadaceae.s_New_ReferenceOTU634							2.90708	0.00257936	2.92827	0.0473395
k_Bacteria.p_Bacteroidetes.c_Bacteroidia.o_Bacteroidales.f_Prevotellaceae			3.70042	0.00112982	3.88832	0.00769128			3.82281	0.00208049
k_Bacteria.p_Bacteroidetes.c_Bacteroidia.o_Bacteroidales.f_Prevotellaceae.g_Alloprevotella									2.9617	0.0254107
k_Bacteria.p_Bacteroidetes.c_Bacteroidia.o_Bacteroidales.f_Prevotellaceae.g_Alloprevotella.s_New_CleanUp_ReferenceOTU59203									2.9638	0.0254107
k_Bacteria.p_Bacteroidetes.c_Bacteroidia.o_Bacteroidales.f_Prevotellaceae.g_Paraprevotella			3.13	0.0243755	3.2726	0.0217902	3.14876	0.0244932	3.18539	0.0289035
k_Bacteria.p_Bacteroidetes.c_Bacteroidia.o_Bacteroidales.f_Prevotellaceae.g_Paraprevotella.s_New_CleanUp_ReferenceOTU51277			2.93076	0.00756191	3.23099	0.00307641	3.14247	0.00138906	3.20136	0.00125359
k_Bacteria.p_Bacteroidetes.c_Bacteroidia.o_Bacteroidales.f_Prevotellaceae.g_PrevotellaceaeNK3B31_group			3.00019	0.00842408	3.06218	0.0345604
k_Bacteria.p_Bacteroidetes.c_Bacteroidia.o_Bacteroidales.f_Prevotellaceae.g_PrevotellaceaeNK3B31_group.s_New_ReferenceOTU198			3.00821	0.00842408	3.03924	0.0345604
k_Bacteria.p_Bacteroidetes.c_Bacteroidia.o_Bacteroidales.f_Prevotellaceae.g_PrevotellaceaeUCG_001			3.37109	0.0294359	3.65331	0.0481524			3.62845	0.0100801
k_Bacteria.p_Bacteroidetes.c_Bacteroidia.o_Bacteroidales.f_Prevotellaceae.g_PrevotellaceaeUCG_001.s_AY850501_1_1242			3.11966	0.00237314	3.07965	0.0160486			2.82685	0.0160486
k_Bacteria.p_Bacteroidetes.c_Bacteroidia.o_Bacteroidales.f_Prevotellaceae.g_PrevotellaceaeUCG_001.s_New_ReferenceOTU220	3.07354	0.0290083	3.02006	0.00570191	3.30852	0.00378606	3.06439	2.12342e-05	3.26497	0.00239039
k_Bacteria.p_Bacteroidetes.c_Bacteroidia.o_Bacteroidales.f_Prevotellaceae.g_PrevotellaceaeUCG_001.s_New_ReferenceOTU350							2.49406	0.00756191
k_Bacteria.p_Bacteroidetes.c_Bacteroidia.o_Bacteroidales.f_Prevotellaceae.g_PrevotellaceaeUCG_001.s_New_ReferenceOTU511									3.04781	0.0406332
k_Bacteria.p_Bacteroidetes.c_Bacteroidia.o_Bacteroidales.f_Rikenellaceae	3.70597	0.00376639
k_Bacteria.p_Bacteroidetes.c_Bacteroidia.o_Bacteroidales.f_Rikenellaceae.g_Rikenellaceae_RC9_gut_group	3.68278	0.00500738
k_Bacteria.p_Bacteroidetes.c_Bacteroidia.o_Bacteroidales.f_Rikenellaceae.g_Rikenellaceae_RC9_gut_group.s_EU009827_1_1451	3.24804	0.00554799
k_Bacteria.p_Bacteroidetes.c_Bacteroidia.o_Bacteroidales.f_Rikenellaceae.g_Rikenellaceae_RC9_gut_group.s_EU009835_1_1453									2.97765	0.0371898
k_Bacteria.p_Bacteroidetes.c_Bacteroidia.o_Bacteroidales.f_Rikenellaceae.g_Rikenellaceae_RC9_gut_group.s_EU009860_1_1451							2.98587	0.0228784
k_Bacteria.p_Bacteroidetes.c_Bacteroidia.o_Bacteroidales.f_Rikenellaceae.g_Rikenellaceae_RC9_gut_group.s_New_ReferenceOTU236					3.07407	0.0224032
k_Bacteria.p_Bacteroidetes.c_Bacteroidia.o_Bacteroidales.f_Rikenellaceae.g_Rikenellaceae_RC9_gut_group.s_New_ReferenceOTU598							3.13178	0.00575603	3.18471	0.00268024
k_Bacteria.p_Bacteroidetes.c_Cytophagia	3.97818	3.68e-05
k_Bacteria.p_Bacteroidetes.c_Cytophagia.o_Cytophagales	3.97818	3.68e-05
k_Bacteria.p_Bacteroidetes.c_Cytophagia.o_Cytophagales.f_Cytophagaceae	3.97818	3.68e-05
k_Bacteria.p_Bacteroidetes.c_Cytophagia.o_Cytophagales.f_Cytophagaceae.g_Dyadobacter	3.54656	0.000327427
k_Bacteria.p_Bacteroidetes.c_Cytophagia.o_Cytophagales.f_Cytophagaceae.g_Dyadobacter.s_FN421483_1_1384	3.54656	0.000327427
k_Bacteria.p_Bacteroidetes.c_Cytophagia.o_Cytophagales.f_Cytophagaceae.g_Hymenobacter	3.79533	0.000113528
k_Bacteria.p_Bacteroidetes.c_Cytophagia.o_Cytophagales.f_Cytophagaceae.g_Hymenobacter.s_FJ979848_1_1379	3.56425	0.000327427
k_Bacteria.p_Bacteroidetes.c_Cytophagia.o_Cytophagales.f_Cytophagaceae.g_Hymenobacter.s_FN421499_1_1384	3.45347	0.000888012
k_Bacteria.p_Bacteroidetes.c_Sphingobacteriia	4.07224	1.11e-05
k_Bacteria.p_Bacteroidetes.c_Sphingobacteriia.o_Sphingobacteriales	4.07224	1.11e-05
k_Bacteria.p_Bacteroidetes.c_Sphingobacteriia.o_Sphingobacteriales.f_Sphingobacteriaceae	4.07224	1.11e-05
k_Bacteria.p_Bacteroidetes.c_Sphingobacteriia.o_Sphingobacteriales.f_Sphingobacteriaceae.g_Pedobacter	4.07224	1.11e-05
k_Bacteria.p_Bacteroidetes.c_Sphingobacteriia.o_Sphingobacteriales.f_Sphingobacteriaceae.g_Pedobacter.s_FJ979862_1_1379	3.68638	3.68e-05
k_Bacteria.p_Bacteroidetes.c_Sphingobacteriia.o_Sphingobacteriales.f_Sphingobacteriaceae.g_Pedobacter.s_FN421791_1_1370	3.68351	3.68e-05
k_Bacteria.p_Bacteroidetes.c_Sphingobacteriia.o_Sphingobacteriales.f_Sphingobacteriaceae.g_Pedobacter.s_GU138374_1_1443	3.45625	0.00227667
k_Bacteria.p_Cyanobacteria	3.65367	0.00456798					3.75913	2.54815e-05	3.56114	0.00438368
k_Bacteria.p_Cyanobacteria.c_Cyanobacteria	3.64918	0.000327427
k_Bacteria.p_Cyanobacteria.c_Cyanobacteria.o_SubsectionIII	3.1707	0.00554799
k_Bacteria.p_Cyanobacteria.c_Cyanobacteria.o_SubsectionIII.f_FamilyI	3.1698	0.00554799
k_Bacteria.p_Cyanobacteria.c_Cyanobacteria.o_SubsectionIII.f_FamilyI.g_Microcoleus	3.16791	0.00554799
k_Bacteria.p_Cyanobacteria.c_Cyanobacteria.o_SubsectionIII.f_FamilyI.g_Microcoleus.s_FN811236_1_1464	3.17088	0.00554799
k_Bacteria.p_Cyanobacteria.c_Cyanobacteria.o_SubsectionIV	3.53063	0.000327427
k_Bacteria.p_Cyanobacteria.c_Cyanobacteria.o_SubsectionIV.f_FamilyI	3.53063	0.000327427
k_Bacteria.p_Cyanobacteria.c_Cyanobacteria.o_SubsectionIV.f_FamilyI.g_Nostoc	3.53063	0.000327427
k_Bacteria.p_Cyanobacteria.c_Cyanobacteria.o_SubsectionIV.f_FamilyI.g_Nostoc.s_HQ327267_1_1457	3.53063	0.000327427
k_Bacteria.p_Cyanobacteria.c_Melainabacteria							3.75755	3.05926e-05	3.49306	0.0243384
k_Bacteria.p_Cyanobacteria.c_Melainabacteria.o_Gastranaerophilales					3.80291	0.000127549	3.75614	3.05926e-05	3.48953	0.0381418
k_Bacteria.p_Cyanobacteria.c_Melainabacteria.o_Gastranaerophilales.f_unclassified_Gastranaerophilales					3.80583	0.000127549	3.75614	3.05926e-05	3.48953	0.0381418
k_Bacteria.p_Cyanobacteria.c_Melainabacteria.o_Gastranaerophilales.f_unclassified_Gastranaerophilales.g_unclassified_Gastranaerophilales					3.8076	0.000127549	3.75614	3.05926e-05	3.48953	0.0381418
k_Bacteria.p_Cyanobacteria.c_Melainabacteria.o_Gastranaerophilales.f_unclassified_Gastranaerophilales.g_unclassified_Gastranaerophilales.s_AY239440_1_1468					3.19977	0.00307641	2.79115	0.00331387
k_Bacteria.p_Cyanobacteria.c_Melainabacteria.o_Gastranaerophilales.f_unclassified_Gastranaerophilales.g_unclassified_Gastranaerophilales.s_EU467330_1_1365							2.92608	0.000196761
k_Bacteria.p_Cyanobacteria.c_Melainabacteria.o_Gastranaerophilales.f_unclassified_Gastranaerophilales.g_unclassified_Gastranaerophilales.s_HM298587_1_1342					3.08547	0.0160486	2.93275	0.000554196	2.82101	0.0352927
k_Bacteria.p_Cyanobacteria.c_Melainabacteria.o_Gastranaerophilales.f_unclassified_Gastranaerophilales.g_unclassified_Gastranaerophilales.s_JF797535_1_1316					3.20228	0.00307641	3.01548	0.000935619	2.9382	0.0279737
k_Bacteria.p_Cyanobacteria.c_Melainabacteria.o_Gastranaerophilales.f_unclassified_Gastranaerophilales.g_unclassified_Gastranaerophilales.s_JX095612_1_1378							3.06491	0.000302925
k_Bacteria.p_Cyanobacteria.c_Melainabacteria.o_Obscuribacterales					3.65391	0.00117728
k_Bacteria.p_Cyanobacteria.c_Melainabacteria.o_Obscuribacterales.f_unclassified_Obscuribacterales					3.65855	0.00117728
k_Bacteria.p_Cyanobacteria.c_Melainabacteria.o_Obscuribacterales.f_unclassified_Obscuribacterales.g_unclassified_Obscuribacterales					3.65386	0.00117728
k_Bacteria.p_Cyanobacteria.c_Melainabacteria.o_Obscuribacterales.f_unclassified_Obscuribacterales.g_unclassified_Obscuribacterales.s_CU926221_1_1314					3.65847	0.00117728
k_Bacteria.p_Firmicutes	4.80075	0.000146463			4.30105	0.0191124	4.00453	0.00229881	4.50685	0.00506597
k_Bacteria.p_Firmicutes.c_Bacilli	4.78191	0.00345432
k_Bacteria.p_Firmicutes.c_Bacilli.o_Bacillales	3.98543	0.000207502	3.96611	0.00112982
k_Bacteria.p_Firmicutes.c_Bacilli.o_Bacillales.f_Bacillaceae	3.8762	6.66e-05	3.58287	0.0151334					3.72921	0.0471132
k_Bacteria.p_Firmicutes.c_Bacilli.o_Bacillales.f_Bacillaceae.g_Bacillus	3.89198	3.44e-05	3.57084	0.00440517
k_Bacteria.p_Firmicutes.c_Bacilli.o_Bacillales.f_Bacillaceae.g_Bacillus.s_DQ129500_1_1472									3.08362	0.00718245
k_Bacteria.p_Firmicutes.c_Bacilli.o_Bacillales.f_Bacillaceae.g_Bacillus.s_FJ897764_1_1205	3.15905	0.0290083
k_Bacteria.p_Firmicutes.c_Bacilli.o_Bacillales.f_Bacillaceae.g_Bacillus.s_FJ959366_1_1460			3.04917	0.0369719
k_Bacteria.p_Firmicutes.c_Bacilli.o_Bacillales.f_Bacillaceae.g_Bacillus.s_FR691455_1_1491	3.42098	0.00136853	3.08622	0.00236589					3.25246	0.000847689
k_Bacteria.p_Firmicutes.c_Bacilli.o_Bacillales.f_Bacillaceae.g_Bacillus.s_New_ReferenceOTU131	3.64668	0.000295254	3.00294	0.0356988
k_Bacteria.p_Firmicutes.c_Bacilli.o_Bacillales.f_Bacillaceae.g_Oceanobacillus									2.90298	0.0345604
k_Bacteria.p_Firmicutes.c_Bacilli.o_Bacillales.f_Bacillaceae.g_Oceanobacillus.s_JF802166_1_1486									2.8984	0.0345604
k_Bacteria.p_Firmicutes.c_Bacilli.o_Bacillales.f_Bacillaceae.g_unclassified_Bacillaceae									2.89957	0.0243693
k_Bacteria.p_Firmicutes.c_Bacilli.o_Bacillales.f_Bacillaceae.g_unclassified_Bacillaceae.s_AJ012667_1_1506									2.90403	0.0243693
k_Bacteria.p_Firmicutes.c_Bacilli.o_Bacillales.f_FamilyXI					3.26635	0.00718245
k_Bacteria.p_Firmicutes.c_Bacilli.o_Bacillales.f_FamilyXI.g_Gemella					3.24153	0.00718245
k_Bacteria.p_Firmicutes.c_Bacilli.o_Bacillales.f_FamilyXI.g_Gemella.s_JF142842_1_1376					3.26443	0.00718245
k_Bacteria.p_Firmicutes.c_Bacilli.o_Bacillales.f_Planococcaceae	3.50154	0.00879541	3.64648	0.00230276					3.64137	0.00888648
k_Bacteria.p_Firmicutes.c_Bacilli.o_Bacillales.f_Planococcaceae.g_Lysinibacillus	3.27415	0.0445802	3.56154	0.00230276					3.46706	0.0255143
k_Bacteria.p_Firmicutes.c_Bacilli.o_Bacillales.f_Planococcaceae.g_Lysinibacillus.s_FJ984530_1_1482	3.5389	0.000663524	3.3704	0.000265447					3.34742	0.0011159
k_Bacteria.p_Firmicutes.c_Bacilli.o_Bacillales.f_Planococcaceae.g_Lysinibacillus.s_GU591162_1_1448			3.14402	0.0201066
k_Bacteria.p_Firmicutes.c_Bacilli.o_Bacillales.f_Planococcaceae.g_unclassified_Planococcaceae	3.27142	0.00554799	2.95367	0.00331387					3.20039	0.00102128
k_Bacteria.p_Firmicutes.c_Bacilli.o_Bacillales.f_Planococcaceae.g_unclassified_Planococcaceae.s_FN436025_1_1344	3.27575	0.00554799	2.95367	0.00331387					3.20089	0.00102128
k_Bacteria.p_Firmicutes.c_Bacilli.o_Bacillales.f_Staphylococcaceae					3.48077	0.00769962
k_Bacteria.p_Firmicutes.c_Bacilli.o_Bacillales.f_Staphylococcaceae.g_Staphylococcus					3.48077	0.00769962
k_Bacteria.p_Firmicutes.c_Bacilli.o_Bacillales.f_Staphylococcaceae.g_Staphylococcus.s_GBKB01000906_322_1853					3.48077	0.00769962
k_Bacteria.p_Firmicutes.c_Bacilli.o_Lactobacillales	4.84501	0.0026004
k_Bacteria.p_Firmicutes.c_Bacilli.o_Lactobacillales.f_Lactobacillaceae	4.94795	0.00106311
k_Bacteria.p_Firmicutes.c_Bacilli.o_Lactobacillales.f_Lactobacillaceae.g_Lactobacillus	4.94795	0.00106311
k_Bacteria.p_Firmicutes.c_Bacilli.o_Lactobacillales.f_Lactobacillaceae.g_Lactobacillus.s_AB048833_1_1432	3.53876	0.00521912			3.1412	0.00794937	2.91649	1.15611e-05	2.84082	0.0340566
k_Bacteria.p_Firmicutes.c_Bacilli.o_Lactobacillales.f_Lactobacillaceae.g_Lactobacillus.s_ACGS02000043_53_1603	3.81359	0.000773207
k_Bacteria.p_Firmicutes.c_Bacilli.o_Lactobacillales.f_Lactobacillaceae.g_Lactobacillus.s_acidophilus_FN667392_1_1495					3.20151	0.0345604
k_Bacteria.p_Firmicutes.c_Bacilli.o_Lactobacillales.f_Lactobacillaceae.g_Lactobacillus.s_AM292799_1_1397	3.7476	0.00060303
k_Bacteria.p_Firmicutes.c_Bacilli.o_Lactobacillales.f_Lactobacillaceae.g_Lactobacillus.s_CVQY01000007_27_1569			2.86422	0.0107595	2.97182	0.00577184	2.6218	0.00738691	3.11252	2.03326e-05
k_Bacteria.p_Firmicutes.c_Bacilli.o_Lactobacillales.f_Lactobacillaceae.g_Lactobacillus.s_DQ014881_1_1375	3.80864	0.00060303
k_Bacteria.p_Firmicutes.c_Bacilli.o_Lactobacillales.f_Lactobacillaceae.g_Lactobacillus.s_EU451013_1_1422	3.77951	0.00143483
k_Bacteria.p_Firmicutes.c_Bacilli.o_Lactobacillales.f_Lactobacillaceae.g_Lactobacillus.s_EU460738_1_1426	3.7385	0.000910183
k_Bacteria.p_Firmicutes.c_Bacilli.o_Lactobacillales.f_Lactobacillaceae.g_Lactobacillus.s_EU475846_1_1423	3.76251	0.000659518
k_Bacteria.p_Firmicutes.c_Bacilli.o_Lactobacillales.f_Lactobacillaceae.g_Lactobacillus.s_FN667288_1_1488	3.83579	0.000777859
k_Bacteria.p_Firmicutes.c_Bacilli.o_Lactobacillales.f_Lactobacillaceae.g_Lactobacillus.s_HM534773_1_1436	3.80524	0.000904871
k_Bacteria.p_Firmicutes.c_Bacilli.o_Lactobacillales.f_Lactobacillaceae.g_Lactobacillus.s_HQ681832_1_1451	3.95188	0.000910183			3.43461	0.0148824	2.58017	0.0362028
k_Bacteria.p_Firmicutes.c_Bacilli.o_Lactobacillales.f_Lactobacillaceae.g_Lactobacillus.s_JN013061_1_1486	3.8119	0.000707772	2.83762	0.0374219
k_Bacteria.p_Firmicutes.c_Bacilli.o_Lactobacillales.f_Lactobacillaceae.g_Lactobacillus.s_KJ880097_1_1417	3.72498	0.00060303
k_Bacteria.p_Firmicutes.c_Bacilli.o_Lactobacillales.f_Lactobacillaceae.g_Lactobacillus.s_New_ReferenceOTU172							2.61576	0.00331387
k_Bacteria.p_Firmicutes.c_Bacilli.o_Lactobacillales.f_Lactobacillaceae.g_Lactobacillus.s_New_ReferenceOTU308	3.79321	0.000407575					2.62613	0.00834256
k_Bacteria.p_Firmicutes.c_Bacilli.o_Lactobacillales.f_Lactobacillaceae.g_Lactobacillus.s_New_ReferenceOTU380			3.00988	0.00756191	3.15537	0.0160486	2.59065	0.0165943	2.98072	0.00718245
k_Bacteria.p_Firmicutes.c_Bacilli.o_Lactobacillales.f_Lactobacillaceae.g_Lactobacillus.s_salivarius_DQ815470_1_1507	3.74774	0.00060303
k_Bacteria.p_Firmicutes.c_Bacilli.o_Lactobacillales.f_Lactobacillaceae.g_Lactobacillus.s_salivarius_EU451388_1_1424	3.7277	0.000707772
k_Bacteria.p_Firmicutes.c_Bacilli.o_Lactobacillales.f_Lactobacillaceae.g_Lactobacillus.s_salivarius_EU475741_1_1305	3.75496	0.000394301
k_Bacteria.p_Firmicutes.c_Bacilli.o_Lactobacillales.f_Lactobacillaceae.g_Lactobacillus.s_salivarius_GU293196_1_1524	3.72221	0.00105706
k_Bacteria.p_Firmicutes.c_Bacilli.o_Lactobacillales.f_Streptococcaceae	4.27287	0.0193191	3.7636	0.00200078	3.88321	0.00151327			3.60505	0.041613
k_Bacteria.p_Firmicutes.c_Bacilli.o_Lactobacillales.f_Streptococcaceae.g_Lactococcus			3.28816	0.00130889	3.38192	0.00165645
k_Bacteria.p_Firmicutes.c_Bacilli.o_Lactobacillales.f_Streptococcaceae.g_Lactococcus.s_lactis_HG798413_1_1376			3.28742	0.00130889	3.3934	0.00165645
k_Bacteria.p_Firmicutes.c_Bacilli.o_Lactobacillales.f_Streptococcaceae.g_Streptococcus	4.28049	0.0104039	3.5947	0.0213333	3.73426	0.0100391			3.52904	0.0331734
k_Bacteria.p_Firmicutes.c_Bacilli.o_Lactobacillales.f_Streptococcaceae.g_Streptococcus.s_AB701574_1_1446	3.39656	0.0355251
k_Bacteria.p_Firmicutes.c_Bacilli.o_Lactobacillales.f_Streptococcaceae.g_Streptococcus.s_GQ155595_1_1354	3.31576	0.0290083			3.36603	0.00117728
k_Bacteria.p_Firmicutes.c_Bacilli.o_Lactobacillales.f_Streptococcaceae.g_Streptococcus.s_GU303759_1_1517			3.01731	0.0165943					2.74066	0.0345604
k_Bacteria.p_Firmicutes.c_Bacilli.o_Lactobacillales.f_Streptococcaceae.g_Streptococcus.s_HK557089_3_1395									3.0621	0.00472644
k_Bacteria.p_Firmicutes.c_Bacilli.o_Lactobacillales.f_Streptococcaceae.g_Streptococcus.s_HQ748204_1_1442			3.08452	0.035248
k_Bacteria.p_Firmicutes.c_Bacilli.o_Lactobacillales.f_Streptococcaceae.g_Streptococcus.s_JN681884_1_1409	3.55253	0.00478986	2.88309	0.00331387	2.96555	0.0345604			2.83519	0.0160486
k_Bacteria.p_Firmicutes.c_Bacilli.o_Lactobacillales.f_Streptococcaceae.g_Streptococcus.s_New_ReferenceOTU271	3.43159	0.0290083	2.86666	0.00756191					2.75472	0.0345604
k_Bacteria.p_Firmicutes.c_Clostridia					4.37158	0.0432076	4.00399	0.00511391
k_Bacteria.p_Firmicutes.c_Clostridia.o_Clostridiales					4.37158	0.0432076	4.00399	0.00511391
k_Bacteria.p_Firmicutes.c_Clostridia.o_Clostridiales.f_Christensenellaceae							2.88153	0.00039057	3.21671	0.00794937
k_Bacteria.p_Firmicutes.c_Clostridia.o_Clostridiales.f_Christensenellaceae.g_Christensenellaceae_R7_group							2.88153	0.00039057	3.21076	0.00794937
k_Bacteria.p_Firmicutes.c_Clostridia.o_Clostridiales.f_Christensenellaceae.g_Christensenellaceae R7_group.s_AM278918_1_1450							2.88153	0.00039057	3.2131	0.00794937
k_Bacteria.p_Firmicutes.c_Clostridia.o_Clostridiales.f_Clostridiales_vadinBB60_group	3.73691	0.00573393	3.83161	0.00229881	3.99811	0.000337842	3.76846	0.00345339	4.05958	0.000337842
k_Bacteria.p_Firmicutes.c_Clostridia.o_Clostridiales.f_Clostridiales_vadinBB60_group.g_unclassified_Clostridiales_vadinBB60_group	3.73691	0.00573393	3.83161	0.00229881	3.99811	0.000337842	3.76846	0.00345339	4.05958	0.000337842
k_Bacteria.p_Firmicutes.c_Clostridia.o_Clostridiales.f_Clostridiales_vadinBB60_group.g_unclassified_Clostridiales_vadinBB60_group.s_DQ455857_1_1455	3.20072	0.0290083			3.15936	0.0370277
k_Bacteria.p_Firmicutes.c_Clostridia.o_Clostridiales.f_Clostridiales_vadinBB60_group.g_unclassified_Clostridiales_vadinBB60_group.s_DQ456425_1_1422			3.3104	0.000379	3.36689	0.0295342	3.11238	0.000975475	3.36444	0.000304194
k_Bacteria.p_Firmicutes.c_Clostridia.o_Clostridiales.f_Clostridiales_vadinBB60_group.g_unclassified_Clostridiales_vadinBB60_group.s_FJ367745_1_1325	3.18827	0.0129277	2.93155	0.0011923					3.30855	0.000483306
k_Bacteria.p_Firmicutes.c_Clostridia.o_Clostridiales.f_Clostridiales_vadinBB60_group.g_unclassified_Clostridiales_vadinBB60_group.s_GQ175384_1_1420									3.24141	0.00350433
k_Bacteria.p_Firmicutes.c_Clostridia.o_Clostridiales.f_Clostridiales_vadinBB60_group.g_unclassified_Clostridiales_vadinBB60_group.s_JQ191112_1_1375			2.92768	0.0488908					2.87749	0.0462102
k_Bacteria.p_Firmicutes.c_Clostridia.o_Clostridiales.f_Clostridiales_vadinBB60_group.g_unclassified_Clostridiales_vadinBB60_group.s_New_CleanUp_ReferenceOTU68946									3.00114	0.00307641
k_Bacteria.p_Firmicutes.c_Clostridia.o_Clostridiales.f_Clostridiales_vadinBB60_group.g_unclassified_Clostridiales_vadinBB60_group.s_New_ReferenceOTU135	3.20195	0.00554799	3.21178	0.00030231	3.19232	0.0194879	3.08053	6.78352e-06	3.18059	0.000699957
k_Bacteria.p_Firmicutes.c_Clostridia.o_Clostridiales.f_Clostridiales_vadinBB60_group.g_unclassified_Clostridiales_vadinBB60_group.s_New_ReferenceOTU215					3.25863	0.00369566
k_Bacteria.p_Firmicutes.c_Clostridia.o_Clostridiales.f_Clostridiales_vadinBB60_group.g_unclassified_Clostridiales_vadinBB60_group.s_New_ReferenceOTU516					3.0456	0.00718245	3.05307	0.00027537	2.97202	0.00307641
k_Bacteria.p_Firmicutes.c_Clostridia.o_Clostridiales.f_Clostridiales_vadinBB60_group.g_unclassified_Clostridiales_vadinBB60_group.s_New_ReferenceOTU625									3.06715	0.00638641
k_Bacteria.p_Firmicutes.c_Clostridia.o_Clostridiales.f_Clostridiales_vadinBB60_group.g_unclassified_Clostridiales_vadinBB60_group.s_New_ReferenceOTU83			3.07294	0.0109418	3.21669	0.0160486			3.05592	0.00577837
k_Bacteria.p_Firmicutes.c_Clostridia.o_Clostridiales.f_FamilyXI	3.48273	0.00719292	3.43342	0.0261741	3.48979	0.0420199	2.50096	0.0296924
k_Bacteria.p_Firmicutes.c_Clostridia.o_Clostridiales.f_FamilyXI.g_Anaerococcus	3.24084	0.0415683	3.12135	0.022817
k_Bacteria.p_Firmicutes.c_Clostridia.o_Clostridiales.f_FamilyXI.g_Anaerococcus.s_GQ014582_1_1349			3.12724	0.00331387	3.16548	0.0462102			2.91391	0.0345604
k_Bacteria.p_Firmicutes.c_Clostridia.o_Clostridiales.f_FamilyXI.g_Anaerococcus.s_New_ReferenceOTU276	3.23762	0.0415683							3.54985	0.00307641
k_Bacteria.p_Firmicutes.c_Clostridia.o_Clostridiales.f_FamilyXI.g_Finegoldia			3.1681	0.0204395	3.18612	0.041665
k_Bacteria.p_Firmicutes.c_Clostridia.o_Clostridiales.f_FamilyXI.g_Finegoldia.s_GQ004079_1_1358			3.16068	0.0204395	3.1895	0.041665
k_Bacteria.p_Firmicutes.c_Clostridia.o_Clostridiales.f_FamilyXI.g_Murdochiella	3.37094	0.0203388
k_Bacteria.p_Firmicutes.c_Clostridia.o_Clostridiales.f_FamilyXI.g_Murdochiella.s_New_ReferenceOTU226	3.37145	0.0203388
k_Bacteria.p_Firmicutes.c_Clostridia.o_Clostridiales.f_Lachnospiraceae			4.01159	0.0152466	4.06663	0.0308082
k_Bacteria.p_Firmicutes.c_Clostridia.o_Clostridiales.f_Lachnospiraceae.g_Coprococcus1			3.57771	0.00214261			3.33384	0.0084421
k_Bacteria.p_Firmicutes.c_Clostridia.o_Clostridiales.f_Lachnospiraceae.g_Coprococcus1.s_DQ799354_1_1390			3.29463	0.000129056			3.25412	7.59286e-06	3.22588	0.0199886
k_Bacteria.p_Firmicutes.c_Clostridia.o_Clostridiales.f_Lachnospiraceae.g_Coprococcus1.s_HW066391_1_1499					2.85467	0.0160486
k_Bacteria.p_Firmicutes.c_Clostridia.o_Clostridiales.f_Lachnospiraceae.g_Coprococcus1.s_New_CleanUp_ReferenceOTU14693							2.79801	0.0324761
k_Bacteria.p_Firmicutes.c_Clostridia.o_Clostridiales.f_Lachnospiraceae.g_Eisenbergiella	3.01795	0.0290083	3.11484	0.00775762
k_Bacteria.p_Firmicutes.c_Clostridia.o_Clostridiales.f_Lachnospiraceae.g_Eisenbergiella.s_HQ814833_1_1443	3.00674	0.0290083	3.11484	0.00775762
k_Bacteria.p_Firmicutes.c_Clostridia.o_Clostridiales.f_Lachnospiraceae.g_Lachnoclostridium							2.72373	0.0191032
k_Bacteria.p_Firmicutes.c_Clostridia.o_Clostridiales.f_Lachnospiraceae.g_Lachnoclostridium.s_DQ057383_1_1395							2.69501	0.00112982	3.14802	0.0164803
k_Bacteria.p_Firmicutes.c_Clostridia.o_Clostridiales.f_Lachnospiraceae.g_LachnospiraceaeUCG_002							2.70909	0.0152013
k_Bacteria.p_Firmicutes.c_Clostridia.o_Clostridiales.f_Lachnospiraceae.g_LachnospiraceaeUCG_002.s_GQ132759_1_1392							2.70909	0.0152013
k_Bacteria.p_Firmicutes.c_Clostridia.o_Clostridiales.f_Lachnospiraceae.g_LachnospiraceaeUCG_006			3.19706	0.00169614			2.97131	9.07018e-05	3.20823	0.0416283
k_Bacteria.p_Firmicutes.c_Clostridia.o_Clostridiales.f_Lachnospiraceae.g_LachnospiraceaeUCG_006.s_DQ057422_1_1460			3.1977	0.00169614			2.97131	9.07018e-05	3.21761	0.0416283
k_Bacteria.p_Firmicutes.c_Clostridia.o_Clostridiales.f_Lachnospiraceae.g_LachnospiraceaeUCG_008					3.05295	0.0160486	2.95487	3.06549e-05	2.97699	0.0294377
k_Bacteria.p_Firmicutes.c_Clostridia.o_Clostridiales.f_Lachnospiraceae.g_LachnospiraceaeUCG_008.s_New_CleanUp_ReferenceOTU1805					3.05612	0.0160486	2.95487	3.06549e-05	2.99204	0.0294377
k_Bacteria.p_Firmicutes.c_Clostridia.o_Clostridiales.f_Lachnospiraceae.g_Roseburia			3.29453	0.0362028			2.99155	0.0294359
k_Bacteria.p_Firmicutes.c_Clostridia.o_Clostridiales.f_Lachnospiraceae.g_Roseburia.s_DQ327057_1_1355							2.88295	0.00659137
k_Bacteria.p_Firmicutes.c_Clostridia.o_Clostridiales.f_Lachnospiraceae.g_Roseburia.s_DQ801366_1_1393			3.17988	0.0134155	2.96777	0.0399877
k_Bacteria.p_Firmicutes.c_Clostridia.o_Clostridiales.f_Lachnospiraceae.g_Roseburia.s_New_ReferenceOTU402			2.75687	0.0488145
k_Bacteria.p_Firmicutes.c_Clostridia.o_Clostridiales.f_Lachnospiraceae.g_Ruminococcus_torques_group	3.56893	0.0070901			3.88205	0.00242166	3.67157	3.67418e-05	3.71339	0.0432076
k_Bacteria.p_Firmicutes.c_Clostridia.o_Clostridiales.f_Lachnospiraceae.g_Ruminococcus_torques_group.s_AM404477_1_1484					3.1595	0.00939182	2.69908	0.0326696	3.09053	0.0051675
k_Bacteria.p_Firmicutes.c_Clostridia.o_Clostridiales.f_Lachnospiraceae.g_Ruminococcus_torques_group.s_DQ071521_1_1496					3.00747	0.0391428	2.83404	0.00150835
k_Bacteria.p_Firmicutes.c_Clostridia.o_Clostridiales.f_Lachnospiraceae.g_Ruminococcus_torques_group.s_GQ175509_1_1455							2.82701	0.000284157
k_Bacteria.p_Firmicutes.c_Clostridia.o_Clostridiales.f_Lachnospiraceae.g_Ruminococcus_torques_group.s_GQ871728_1_1492							2.6943	0.000840853
k_Bacteria.p_Firmicutes.c_Clostridia.o_Clostridiales.f_Lachnospiraceae.g_Ruminococcus_torques_group.s_HQ765097_1_1454	3.18415	0.0363949					2.97223	6.26413e-05
k_Bacteria.p_Firmicutes.c_Clostridia.o_Clostridiales.f_Lachnospiraceae.g_Ruminococcus_torques_group.s_HQ788230_1_1452					3.16168	0.00102128	3.0729	1.63408e-05	3.12273	0.00134342
k_Bacteria.p_Firmicutes.c_Clostridia.o_Clostridiales.f_Lachnospiraceae.g_Ruminococcus_torques_group.s_KF494521_1_1281					3.09578	0.0024579	2.56156	0.00659137
k_Bacteria.p_Firmicutes.c_Clostridia.o_Clostridiales.f_Lachnospiraceae.g_Ruminococcus_torques_group.s_New_ReferenceOTU301					3.04869	0.0217902	2.64036	0.0362028	3.07906	0.00324716
k_Bacteria.p_Firmicutes.c_Clostridia.o_Clostridiales.f_Lachnospiraceae.g_Ruminococcus_torquesgroup.s_HQ788230_1_1452			2.87743	0.0163364
k_Bacteria.p_Firmicutes.c_Clostridia.o_Clostridiales.f_Lachnospiraceae.g_Tyzzerella3			2.76989	0.035248			2.66294	0.00331387	3.34702	0.00307641
k_Bacteria.p_Firmicutes.c_Clostridia.o_Clostridiales.f_Lachnospiraceae.g_Tyzzerella3.s_JQ203135_1_1341			2.77534	0.035248			2.66294	0.00331387	3.34702	0.00307641
k_Bacteria.p_Firmicutes.c_Clostridia.o_Clostridiales.f_Lachnospiraceae.g_unclassified_Lachnospiraceae	3.75501	0.00123264
k_Bacteria.p_Firmicutes.c_Clostridia.o_Clostridiales.f_Lachnospiraceae.g_unclassified_Lachnospiraceae.s_AB969320_1_1524					3.12789	0.00875572
k_Bacteria.p_Firmicutes.c_Clostridia.o_Clostridiales.f_Lachnospiraceae.g_unclassified_Lachnospiraceae.s_DQ071540_1_1502							2.45473	0.0153368
k_Bacteria.p_Firmicutes.c_Clostridia.o_Clostridiales.f_Lachnospiraceae.g_unclassified_Lachnospiraceae.s_DQ794713_1_1383							2.87608	0.00345339
k_Bacteria.p_Firmicutes.c_Clostridia.o_Clostridiales.f_Lachnospiraceae.g_unclassified_Lachnospiraceae.s_DQ803857_1_1291					3.30206	0.0269978	2.9536	0.000975475
k_Bacteria.p_Firmicutes.c_Clostridia.o_Clostridiales.f_Lachnospiraceae.g_unclassified_Lachnospiraceae.s_FP929060_3837_5503					3.19909	0.00561052
k_Bacteria.p_Firmicutes.c_Clostridia.o_Clostridiales.f_Lachnospiraceae.g_unclassified_Lachnospiraceae.s_GQ491627_1_1358									3.16529	0.00139486
k_Bacteria.p_Firmicutes.c_Clostridia.o_Clostridiales.f_Lachnospiraceae.g_unclassified_Lachnospiraceae.s_GQ864252_1_1491					3.15084	0.00913864
k_Bacteria.p_Firmicutes.c_Clostridia.o_Clostridiales.f_Lachnospiraceae.g_unclassified_Lachnospiraceae.s_New_CleanUp_ReferenceOTU54463							2.95349	0.00032332	3.00225	0.0249699
k_Bacteria.p_Firmicutes.c_Clostridia.o_Clostridiales.f_Lachnospiraceae.g_unclassified_Lachnospiraceae.s_New_ReferenceOTU36	3.79051	3.53e-05	3.02214	0.000406524	3.43935	0.000120431	3.03559	1.13004e-06	3.59854	0.00830724
k_Bacteria.p_Firmicutes.c_Clostridia.o_Clostridiales.f_Lachnospiraceae.g_unclassified_Lachnospiraceae.s_New_ReferenceOTU440					2.98945	0.0345604	2.31644	0.0441601	3.46236	0.00378606
k_Bacteria.p_Firmicutes.c_Clostridia.o_Clostridiales.f_Lachnospiraceae.g_unclassified_Lachnospiraceae.s_New_ReferenceOTU54							2.96551	6.25235e-05	3.03808	0.0135065
k_Bacteria.p_Firmicutes.c_Clostridia.o_Clostridiales.f_Peptococcaceae									3.16973	0.0240058
k_Bacteria.p_Firmicutes.c_Clostridia.o_Clostridiales.f_Peptococcaceae.g_Peptococcus									3.16973	0.0240058
k_Bacteria.p_Firmicutes.c_Clostridia.o_Clostridiales.f_Peptococcaceae.g_Peptococcus.s_AM278590_1_1485									3.16973	0.0240058
k_Bacteria.p_Firmicutes.c_Clostridia.o_Clostridiales.f_Peptostreptococcaceae	3.51515	0.000327427	3.60523	0.00144968	3.17607	0.0345604			3.59941	0.00118327
k_Bacteria.p_Firmicutes.c_Clostridia.o_Clostridiales.f_Peptostreptococcaceae.g_Intestinibacter	3.17972	0.0129277	3.06329	0.00620218					3.22706	0.00125359
k_Bacteria.p_Firmicutes.c_Clostridia.o_Clostridiales.f_Peptostreptococcaceae.g_Intestinibacter.s_FN668375_4306350_4307737	3.1902	0.0129277	3.06012	0.00620218					3.22706	0.00125359
k_Bacteria.p_Firmicutes.c_Clostridia.o_Clostridiales.f_Peptostreptococcaceae.g_Paeniclostridium			3.07251	0.00756191					3.06067	0.0160486
k_Bacteria.p_Firmicutes.c_Clostridia.o_Clostridiales.f_Peptostreptococcaceae.g_Paeniclostridium.s_sordellii_JN387561_1_1339			3.0637	0.00756191					3.03064	0.0160486
k_Bacteria.p_Firmicutes.c_Clostridia.o_Clostridiales.f_Peptostreptococcaceae.g_Peptoclostridium	3.23315	0.00554799	3.27851	0.000499978					3.14124	0.00561052
k_Bacteria.p_Firmicutes.c_Clostridia.o_Clostridiales.f_Peptostreptococcaceae.g_Peptoclostridium.s_GQ133402_1_1374	3.23563	0.00554799	3.27766	0.000499978					3.14005	0.00561052
k_Bacteria.p_Firmicutes.c_Clostridia.o_Clostridiales.f_Ruminococcaceae			4.33128	0.0170796			4.18244	0.000241784
k_Bacteria.p_Firmicutes.c_Clostridia.o_Clostridiales.f_Ruminococcaceae.g_Anaerotruncus	3.71956	0.00335925	3.58981	8.86676e-05	3.7509	0.00438905	3.76581	3.67418e-05
k_Bacteria.p_Firmicutes.c_Clostridia.o_Clostridiales.f_Ruminococcaceae.g_Anaerotruncus.s_DQ071530_1_1490			2.91094	0.0084421	3.20878	0.0365365	2.93231	0.00130649
k_Bacteria.p_Firmicutes.c_Clostridia.o_Clostridiales.f_Ruminococcaceae.g_Anaerotruncus.s_New_ReferenceOTU162	3.61153	0.000534325	3.26292	1.20912e-05	3.61203	0.00014992	3.11835	1.76291e-05	3.08097	0.00506597
k_Bacteria.p_Firmicutes.c_Clostridia.o_Clostridiales.f_Ruminococcaceae.g_Anaerotruncus.s_New_ReferenceOTU38			2.96109	0.00384792			3.23828	1.76291e-05
k_Bacteria.p_Firmicutes.c_Clostridia.o_Clostridiales.f_Ruminococcaceae.g_Anaerotruncus.s_New_ReferenceOTU430			3.18865	0.0433109			3.12302	0.00027537
k_Bacteria.p_Firmicutes.c_Clostridia.o_Clostridiales.f_Ruminococcaceae.g_Anaerotruncus.s_New_ReferenceOTU494							2.83534	0.0084421
k_Bacteria.p_Firmicutes.c_Clostridia.o_Clostridiales.f_Ruminococcaceae.g_Eubacterium_coprostanoligenes_group							2.88016	0.0488145
k_Bacteria.p_Firmicutes.c_Clostridia.o_Clostridiales.f_Ruminococcaceae.g_Eubacterium_coprostanoligenes_group.s_AM697405_1_1465			3.06037	0.0205958			3.0206	2.55344e-05
k_Bacteria.p_Firmicutes.c_Clostridia.o_Clostridiales.f_Ruminococcaceae.g_Faecalibacterium	3.28336	0.0172164			3.24928	0.0391619
k_Bacteria.p_Firmicutes.c_Clostridia.o_Clostridiales.f_Ruminococcaceae.g_Faecalibacterium.s_DQ456155_1_1438	3.24385	0.00554799			3.14609	0.0106283			2.99871	0.0230085
k_Bacteria.p_Firmicutes.c_Clostridia.o_Clostridiales.f_Ruminococcaceae.g_Faecalibacterium.s_GQ448243_1_1395									3.0739	0.018785
k_Bacteria.p_Firmicutes.c_Clostridia.o_Clostridiales.f_Ruminococcaceae.g_Intestinimonas					3.02789	0.034491
k_Bacteria.p_Firmicutes.c_Clostridia.o_Clostridiales.f_Ruminococcaceae.g_Intestinimonas.s_New_CleanUp_ReferenceOTU11382					3.00077	0.034491
k_Bacteria.p_Firmicutes.c_Clostridia.o_Clostridiales.f_Ruminococcaceae.g_Ruminiclostridium5			3.51268	0.0120547			3.5775	0.000124688	3.60525	0.0165821
k_Bacteria.p_Firmicutes.c_Clostridia.o_Clostridiales.f_Ruminococcaceae.g_Ruminiclostridium5.s_AB627689_1_1530							2.89043	0.000284157
k_Bacteria.p_Firmicutes.c_Clostridia.o_Clostridiales.f_Ruminococcaceae.g_Ruminiclostridium5.s_HQ782987_1_1439							3.02074	4.57637e-06	3.32476	0.00126868
k_Bacteria.p_Firmicutes.c_Clostridia.o_Clostridiales.f_Ruminococcaceae.g_Ruminiclostridium5.s_New_CleanUp_ReferenceOTU32534			3.14589	0.0048771			2.94232	0.0279797
k_Bacteria.p_Firmicutes.c_Clostridia.o_Clostridiales.f_Ruminococcaceae.g_Ruminiclostridium5.s_New_ReferenceOTU153							2.93156	5.25219e-05	2.96304	0.0220595
k_Bacteria.p_Firmicutes.c_Clostridia.o_Clostridiales.f_Ruminococcaceae.g_RuminococcaceaeNK4A214_group			3.29305	0.012722
k_Bacteria.p_Firmicutes.c_Clostridia.o_Clostridiales.f_Ruminococcaceae.g_RuminococcaceaeNK4A214_group.s_DQ342334_1_1517							2.52838	0.0400566
k_Bacteria.p_Firmicutes.c_Clostridia.o_Clostridiales.f_Ruminococcaceae.g_RuminococcaceaeNK4A214_group.s_EU843264_1_1489					3.01728	0.0345604
k_Bacteria.p_Firmicutes.c_Clostridia.o_Clostridiales.f_Ruminococcaceae.g_RuminococcaceaeUCG_008			3.0892	0.0440333			3.26774	1.15611e-05
k_Bacteria.p_Firmicutes.c_Clostridia.o_Clostridiales.f_Ruminococcaceae.g_RuminococcaceaeUCG_008.s_New_CleanUp_ReferenceOTU50375			3.0922	0.0440333			3.26774	1.15611e-05
k_Bacteria.p_Firmicutes.c_Clostridia.o_Clostridiales.f_Ruminococcaceae.g_RuminococcaceaeUCG_014.s_AB702900_1_1375									2.97541	0.0160486
k_Bacteria.p_Firmicutes.c_Clostridia.o_Clostridiales.f_Ruminococcaceae.g_RuminococcaceaeUCG_014.s_AY916291_1_1345									2.88703	0.0344512
k_Bacteria.p_Firmicutes.c_Clostridia.o_Clostridiales.f_Ruminococcaceae.g_RuminococcaceaeUCG_014.s_DQ394660_1_1518							3.079	0.00976129	3.17206	0.00718245
k_Bacteria.p_Firmicutes.c_Clostridia.o_Clostridiales.f_Ruminococcaceae.g_RuminococcaceaeUCG_014.s_DQ455882_1_1463									2.9211	0.0345604
k_Bacteria.p_Firmicutes.c_Clostridia.o_Clostridiales.f_Ruminococcaceae.g_RuminococcaceaeUCG_014.s_DQ456230_1_1471							2.99136	0.0398354
k_Bacteria.p_Firmicutes.c_Clostridia.o_Clostridiales.f_Ruminococcaceae.g_RuminococcaceaeUCG_014.s_GQ358475_1_1354					3.128	0.0211745	2.76184	0.044253
k_Bacteria.p_Firmicutes.c_Clostridia.o_Clostridiales.f_Ruminococcaceae.g_RuminococcaceaeUCG_014.s_HQ780832_1_1450			2.77664	0.0441586
k_Bacteria.p_Firmicutes.c_Clostridia.o_Clostridiales.f_Ruminococcaceae.g_RuminococcaceaeUCG_014.s_HW066305_1_1532									3.0519	0.0317838
k_Bacteria.p_Firmicutes.c_Clostridia.o_Clostridiales.f_Ruminococcaceae.g_RuminococcaceaeUCG_014.s_HW066405_1_1512			2.954	0.0194863					3.08629	0.0106631
k_Bacteria.p_Firmicutes.c_Clostridia.o_Clostridiales.f_Ruminococcaceae.g_RuminococcaceaeUCG_014.s_HW066441_1_1525			3.02212	0.0271222	3.17333	0.0345604
k_Bacteria.p_Firmicutes.c_Clostridia.o_Clostridiales.f_Ruminococcaceae.g_RuminococcaceaeUCG_014.s_New_CleanUp_ReferenceOTU19443							2.89072	0.0152466
k_Bacteria.p_Firmicutes.c_Clostridia.o_Clostridiales.f_Ruminococcaceae.g_RuminococcaceaeUCG_014.s_New_CleanUp_ReferenceOTU66334							2.89674	0.00502594
k_Bacteria.p_Firmicutes.c_Clostridia.o_Clostridiales.f_Ruminococcaceae.g_RuminococcaceaeUCG_014.s_New_ReferenceOTU214	3.1739	0.041915	2.98459	0.0145021					2.92707	0.0471072
k_Bacteria.p_Firmicutes.c_Clostridia.o_Clostridiales.f_Ruminococcaceae.g_RuminococcaceaeUCG_014.s_New_ReferenceOTU293			2.97967	0.0142406
k_Bacteria.p_Firmicutes.c_Clostridia.o_Clostridiales.f_Ruminococcaceae.g_RuminococcaceaeUCG_014.s_New_ReferenceOTU442	3.29431	0.0415683
k_Bacteria.p_Firmicutes.c_Clostridia.o_Clostridiales.f_Ruminococcaceae.g_RuminococcaceaeUCG_014.s_New_ReferenceOTU519									3.22657	0.0203044
k_Bacteria.p_Firmicutes.c_Clostridia.o_Clostridiales.f_Ruminococcaceae.g_RuminococcaceaeUCG_014.s_New_ReferenceOTU560					3.12924	0.0228602
k_Bacteria.p_Firmicutes.c_Clostridia.o_Clostridiales.f_Ruminococcaceae.g_Subdoligranulum			3.58156	8.85073e-05			3.21007	0.0017386
k_Bacteria.p_Firmicutes.c_Clostridia.o_Clostridiales.f_Ruminococcaceae.g_Subdoligranulum.s_AF376218_1_1334			3.13147	0.00247756			2.67344	0.0400566
k_Bacteria.p_Firmicutes.c_Clostridia.o_Clostridiales.f_Ruminococcaceae.g_Subdoligranulum.s_GQ448471_1_1385			3.225	0.00834666			2.89275	0.00263701
k_Bacteria.p_Firmicutes.c_Clostridia.o_Clostridiales.f_Ruminococcaceae.g_Subdoligranulum.s_New_ReferenceOTU63			3.03073	0.0376256			2.77992	0.0107445
k_Bacteria.p_Firmicutes.c_Clostridia.o_Clostridiales.f_Ruminococcaceae.g_unclassified_Ruminococcaceae			3.86317	0.00953146			3.61174	0.00130649
k_Bacteria.p_Firmicutes.c_Clostridia.o_Clostridiales.f_Ruminococcaceae.g_unclassified_Ruminococcaceae.s_DQ057387_1_1394							2.6398	0.00746545
k_Bacteria.p_Firmicutes.c_Clostridia.o_Clostridiales.f_Ruminococcaceae.g_unclassified_Ruminococcaceae.s_GQ175375_1_1452							2.47782	0.0237868
k_Bacteria.p_Firmicutes.c_Clostridia.o_Clostridiales.f_Ruminococcaceae.g_unclassified_Ruminococcaceae.s_GQ358454_1_1364			3.17	0.0107002			2.48976	0.0326696	3.07932	0.0406332
k_Bacteria.p_Firmicutes.c_Clostridia.o_Clostridiales.f_Ruminococcaceae.g_unclassified_Ruminococcaceae.s_GU128175_1_1435									2.92185	0.0231369
k_Bacteria.p_Firmicutes.c_Clostridia.o_Clostridiales.f_Ruminococcaceae.g_unclassified_Ruminococcaceae.s_JN012680_1_1450			3.05482	0.022817			2.94228	0.00147196
k_Bacteria.p_Firmicutes.c_Clostridia.o_Clostridiales.f_Ruminococcaceae.g_unclassified_Ruminococcaceae.s_KP765461_1_1473									3.15062	0.0220595
k_Bacteria.p_Firmicutes.c_Clostridia.o_Clostridiales.f_Ruminococcaceae.g_unclassified_Ruminococcaceae.s_New_ReferenceOTU340	3.3169	0.00227667			3.06839	0.0160486			3.52046	4.84666e-05
k_Bacteria.p_Firmicutes.c_Clostridia.o_Clostridiales.f_Ruminococcaceae.g_unclassified_Ruminococcaceae.s_New_ReferenceOTU354			2.84952	0.0237868
k_Bacteria.p_Firmicutes.c_Clostridia.o_Clostridiales.f_Ruminococcaceae.g_unclassified_Ruminococcaceae.s_New_ReferenceOTU43							2.85275	2.12342e-05
k_Bacteria.p_Firmicutes.c_Clostridia.o_Clostridiales.f_Ruminococcaceae.g_unclassified_Ruminococcaceae.s_New_ReferenceOTU544	3.27853	0.0415683
k_Bacteria.p_Firmicutes.c_Clostridia.o_Clostridiales.f_Ruminococcaceae.g_unclassified_Ruminococcaceae.s_New_ReferenceOTU57									3.18793	0.0251421
k_Bacteria.p_Firmicutes.c_Clostridia.o_Clostridiales.f_Ruminococcaceae.g_unclassified_Ruminococcaceae.s_New_ReferenceOTU645							3.00089	0.00039057
k_Bacteria.p_Firmicutes.c_Erysipelotrichia	3.86992	0.000547511	3.82059	0.000205395			3.59774	0.00746545	4.17142	0.000136925
k_Bacteria.p_Firmicutes.c_Erysipelotrichia.o_Erysipelotrichales	3.86992	0.000547511	3.82059	0.000205395			3.59774	0.00746545	4.17142	0.000136925
k_Bacteria.p_Firmicutes.c_Erysipelotrichia.o_Erysipelotrichales.f_Erysipelotrichaceae	3.86992	0.000547511	3.82059	0.000205395			3.59774	0.00746545	4.17142	0.000136925
k_Bacteria.p_Firmicutes.c_Erysipelotrichia.o_Erysipelotrichales.f_Erysipelotrichaceae.g_Erysipelatoclostridium							2.84772	0.0294359
k_Bacteria.p_Firmicutes.c_Erysipelotrichia.o_Erysipelotrichales.f_Erysipelotrichaceae.g_ErysipelotrichaceaeUCG_004	3.24721	0.0355251	3.40092	0.0120833			3.441	0.0120929	3.17563	0.041613
k_Bacteria.p_Firmicutes.c_Erysipelotrichia.o_Erysipelotrichales.f_Erysipelotrichaceae.g_ErysipelotrichaceaeUCG_004.s_EU009800_1_1453	3.22776	0.0129277
k_Bacteria.p_Firmicutes.c_Erysipelotrichia.o_Erysipelotrichales.f_Erysipelotrichaceae.g_Faecalitalea			2.85093	0.00269393	3.03399	0.0059551	2.7382	0.0046785	3.59988	5.25315e-05
k_Bacteria.p_Firmicutes.c_Erysipelotrichia.o_Erysipelotrichales.f_Erysipelotrichaceae.g_Faecalitalea.s_HK556152_9_1486			2.82879	0.00269393	3.02644	0.0059551	2.72312	0.00785483	3.49755	5.25315e-05
k_Bacteria.p_Firmicutes.c_Erysipelotrichia.o_Erysipelotrichales.f_Erysipelotrichaceae.g_Faecalitalea.s_New_ReferenceOTU536									3.04156	0.00125359
k_Bacteria.p_Firmicutes.c_Erysipelotrichia.o_Erysipelotrichales.f_Erysipelotrichaceae.g_Turicibacter	3.59865	0.000113528	3.38156	0.000554196	3.12873	0.00307641	2.63047	0.00756191	3.95064	0.000175363
k_Bacteria.p_Firmicutes.c_Erysipelotrichia.o_Erysipelotrichales.f_Erysipelotrichaceae.g_Turicibacter.s_EU509846_1_1415			2.74903	0.0165943					3.1818	0.00718245
k_Bacteria.p_Firmicutes.c_Erysipelotrichia.o_Erysipelotrichales.f_Erysipelotrichaceae.g_Turicibacter.s_GQ138405_1_1225			2.75474	0.0165943					3.21868	0.00307641
k_Bacteria.p_Firmicutes.c_Erysipelotrichia.o_Erysipelotrichales.f_Erysipelotrichaceae.g_Turicibacter.s_GQ138615_1_1402	3.46131	0.000327427	3.12454	0.000554196	3.04528	0.00307641	2.63044	0.0165943	3.4732	0.000175363
k_Bacteria.p_Firmicutes.c_Erysipelotrichia.o_Erysipelotrichales.f_Erysipelotrichaceae.g_Turicibacter.s_JX543369_1_1478									3.11039	0.0160486
k_Bacteria.p_Firmicutes.c_Erysipelotrichia.o_Erysipelotrichales.f_Erysipelotrichaceae.g_Turicibacter.s_New_ReferenceOTU599	3.17722	0.0290083	2.74302	0.00756191					3.2607	0.000483306
k_Bacteria.p_Firmicutes.c_Erysipelotrichia.o_Erysipelotrichales.f_Erysipelotrichaceae.g_unclassified_Erysipelotrichaceae							2.51843	0.044253
k_Bacteria.p_Firmicutes.c_Erysipelotrichia.o_Erysipelotrichales.f_Erysipelotrichaceae.g_unclassified_Erysipelotrichaceae.s_New_ReferenceOTU345							2.51843	0.044253
k_Bacteria.p_Firmicutes.c_Negativicutes			3.76628	5.25219e-05	3.90308	0.00208049	3.69926	0.0084421
k_Bacteria.p_Firmicutes.c_Negativicutes.o_Selenomonadales			3.76628	5.25219e-05	3.90308	0.00208049	3.69926	0.0084421
k_Bacteria.p_Firmicutes.c_Negativicutes.o_Selenomonadales.f_Veillonellaceae			3.76628	5.25219e-05	3.90308	0.00208049	3.69926	0.0084421
k_Bacteria.p_Firmicutes.c_Negativicutes.o_Selenomonadales.f_Veillonellaceae.g_Dialister									3.38126	0.0151194
k_Bacteria.p_Firmicutes.c_Negativicutes.o_Selenomonadales.f_Veillonellaceae.g_Dialister.s_New_ReferenceOTU187									3.30914	0.0345604
k_Bacteria.p_Firmicutes.c_Negativicutes.o_Selenomonadales.f_Veillonellaceae.g_Megamonas	3.82317	0.0126372	3.67445	1.20912e-05	3.80839	0.00379516	3.73866	0.000105232
k_Bacteria.p_Firmicutes.c_Negativicutes.o_Selenomonadales.f_Veillonellaceae.g_Megamonas.s_AJ420107_1_1518			3.12793	1.76291e-05			2.92523	0.00345339
k_Bacteria.p_Firmicutes.c_Negativicutes.o_Selenomonadales.f_Veillonellaceae.g_Megamonas.s_DQ071435_1_1517	3.53747	0.00215277	3.04326	0.000723639	3.56718	9.40102e-05	2.96567	0.00039057
k_Bacteria.p_Firmicutes.c_Negativicutes.o_Selenomonadales.f_Veillonellaceae.g_Megamonas.s_New_ReferenceOTU364	3.17701	0.0415683	2.92126	0.00229881			3.01593	8.86676e-05
k_Bacteria.p_Firmicutes.c_Negativicutes.o_Selenomonadales.f_Veillonellaceae.g_Megamonas.s_New_ReferenceOTU375			3.01736	0.011083			2.95276	0.000174198	2.94112	0.0324912
k_Bacteria.p_Firmicutes.c_Negativicutes.o_Selenomonadales.f_Veillonellaceae.g_Megamonas.s_New_ReferenceOTU618			2.92222	0.0225779			2.81067	0.00229881
k_Bacteria.p_Firmicutes.c_Negativicutes.o_Selenomonadales.f_Veillonellaceae.g_Megamonas.s_New_ReferenceOTU81			3.05417	0.00315057			3.1437	0.000145005
k_Bacteria.p_Firmicutes.c_Negativicutes.o_Selenomonadales.f_Veillonellaceae.g_Megasphaera									3.19404	0.0408596
k_Bacteria.p_Firmicutes.c_Negativicutes.o_Selenomonadales.f_Veillonellaceae.g_Megasphaera.s_KJ580430_1_1308	3.25615	0.0129277					2.79203	0.0474125	3.00936	0.0209983
k_Bacteria.p_Firmicutes.c_Negativicutes.o_Selenomonadales.f_Veillonellaceae.g_unclassified_Veillonellaceae									3.16209	0.0243579
k_Bacteria.p_Firmicutes.c_Negativicutes.o_Selenomonadales.f_Veillonellaceae.g_unclassified_Veillonellaceae.s_GQ082178_1_1385					3.17442	0.00670982			2.91391	0.0148824
k_Bacteria.p_Firmicutes.c_Negativicutes.o_Selenomonadales.f_Veillonellaceae.g_unclassified_Veillonellaceae.s_New_ReferenceOTU467									2.94935	0.00881834
k_Bacteria.p_Proteobacteria	4.73766	0.000207502			4.53443	0.00129838	3.66532	0.00511391
k_Bacteria.p_Proteobacteria.c_Alphaproteobacteria	4.61229	1.2e-05	3.65527	0.0190381			2.59895	0.0271222
k_Bacteria.p_Proteobacteria.c_Alphaproteobacteria.o_Rhizobiales	4.24712	6.41e-06
k_Bacteria.p_Proteobacteria.c_Alphaproteobacteria.o_Rhizobiales.f_Bradyrhizobiaceae	3.74735	3.68e-05	2.97878	0.00978245
k_Bacteria.p_Proteobacteria.c_Alphaproteobacteria.o_Rhizobiales.f_Bradyrhizobiaceae.g_Bradyrhizobium	3.31602	0.000888012	2.97483	0.00978245
k_Bacteria.p_Proteobacteria.c_Alphaproteobacteria.o_Rhizobiales.f_Bradyrhizobiaceae.g_Bradyrhizobium.s_elkanii_FQ659783_2_1361	3.31602	0.000888012	2.97898	0.00978245
k_Bacteria.p_Proteobacteria.c_Alphaproteobacteria.o_Rhizobiales.f_Bradyrhizobiaceae.g_Tardiphaga	3.59929	3.68e-05
k_Bacteria.p_Proteobacteria.c_Alphaproteobacteria.o_Rhizobiales.f_Bradyrhizobiaceae.g_Tardiphaga.s_FN436182_1_1450	3.59929	3.68e-05
k_Bacteria.p_Proteobacteria.c_Alphaproteobacteria.o_Rhizobiales.f_Methylobacteriaceae	3.75945	3.11e-06
k_Bacteria.p_Proteobacteria.c_Alphaproteobacteria.o_Rhizobiales.f_Methylobacteriaceae.g_Methylobacterium	3.75945	3.11e-06
k_Bacteria.p_Proteobacteria.c_Alphaproteobacteria.o_Rhizobiales.f_Methylobacteriaceae.g_Methylobacterium.s_FN421850_1_1371	3.75945	3.11e-06
k_Bacteria.p_Proteobacteria.c_Alphaproteobacteria.o_Rhizobiales.f_Rhizobiaceae	3.82871	0.000114702
k_Bacteria.p_Proteobacteria.c_Alphaproteobacteria.o_Rhizobiales.f_Rhizobiaceae.g_Rhizobium	3.82784	0.000114702
k_Bacteria.p_Proteobacteria.c_Alphaproteobacteria.o_Rhizobiales.f_Rhizobiaceae.g_Rhizobium.s_FJ944692_1_1306	3.54725	0.000206682
k_Bacteria.p_Proteobacteria.c_Alphaproteobacteria.o_Rhizobiales.f_Rhizobiaceae.g_Rhizobium.s_FN421726_1_1361	3.54773	0.000888012
k_Bacteria.p_Proteobacteria.c_Alphaproteobacteria.o_Rhodobacterales			3.14982	0.00759822
k_Bacteria.p_Proteobacteria.c_Alphaproteobacteria.o_Rhodobacterales.f_Rhodobacteraceae			3.14855	0.00759822
k_Bacteria.p_Proteobacteria.c_Alphaproteobacteria.o_Rhodobacterales.f_Rhodobacteraceae.g_Paracoccus			3.146	0.00759822
k_Bacteria.p_Proteobacteria.c_Alphaproteobacteria.o_Rhodobacterales.f_Rhodobacteraceae.g_Paracoccus.s_New_ReferenceOTU5			3.15221	0.00759822
k_Bacteria.p_Proteobacteria.c_Alphaproteobacteria.o_Rickettsiales	3.43788	0.00554799
k_Bacteria.p_Proteobacteria.c_Alphaproteobacteria.o_Rickettsiales.f_Rickettsiaceae	3.43462	0.00554799
k_Bacteria.p_Proteobacteria.c_Alphaproteobacteria.o_Rickettsiales.f_Rickettsiaceae.g_Rickettsia	3.45206	0.00554799
k_Bacteria.p_Proteobacteria.c_Alphaproteobacteria.o_Rickettsiales.f_Rickettsiaceae.g_Rickettsia.s_HG315613_1_1488	3.30234	0.0129277
k_Bacteria.p_Proteobacteria.c_Alphaproteobacteria.o_Sphingomonadales	4.32135	2.07e-05
k_Bacteria.p_Proteobacteria.c_Alphaproteobacteria.o_Sphingomonadales.f_Sphingomonadaceae	4.32058	2.07e-05
k_Bacteria.p_Proteobacteria.c_Alphaproteobacteria.o_Sphingomonadales.f_Sphingomonadaceae.g_Polymorphobacter	3.245	0.0129277
k_Bacteria.p_Proteobacteria.c_Alphaproteobacteria.o_Sphingomonadales.f_Sphingomonadaceae.g_Polymorphobacter.s_FN396954_1_1256	3.24355	0.0129277
k_Bacteria.p_Proteobacteria.c_Alphaproteobacteria.o_Sphingomonadales.f_Sphingomonadaceae.g_Sphingomonas	4.22421	2.07e-05
k_Bacteria.p_Proteobacteria.c_Alphaproteobacteria.o_Sphingomonadales.f_Sphingomonadaceae.g_Sphingomonas.s_FJ948822_1_1302	3.86746	1.11e-05
k_Bacteria.p_Proteobacteria.c_Alphaproteobacteria.o_Sphingomonadales.f_Sphingomonadaceae.g_Sphingomonas.s_FN421556_1_1367	3.71589	3.68e-05
k_Bacteria.p_Proteobacteria.c_Alphaproteobacteria.o_Sphingomonadales.f_Sphingomonadaceae.g_Sphingomonas.s_FN421585_1_1365	3.67089	0.000106866
k_Bacteria.p_Proteobacteria.c_Alphaproteobacteria.o_Sphingomonadales.f_Sphingomonadaceae.g_Sphingopyxis	3.45112	0.000888012
k_Bacteria.p_Proteobacteria.c_Alphaproteobacteria.o_Sphingomonadales.f_Sphingomonadaceae.g_Sphingopyxis.s_New_ReferenceOTU33	3.45112	0.000888012
k_Bacteria.p_Proteobacteria.c_Betaproteobacteria	3.8989	0.00292893	3.85586	0.0084421	4.08952	0.013095
k_Bacteria.p_Proteobacteria.c_Betaproteobacteria.o_Burkholderiales	3.8989	0.00292893	3.85586	0.0084421	4.08952	0.013095
k_Bacteria.p_Proteobacteria.c_Betaproteobacteria.o_Burkholderiales.f_Alcaligenaceae					3.66129	0.00300481
k_Bacteria.p_Proteobacteria.c_Betaproteobacteria.o_Burkholderiales.f_Alcaligenaceae.g_Sutterella					3.66375	0.00300481
k_Bacteria.p_Proteobacteria.c_Betaproteobacteria.o_Burkholderiales.f_Alcaligenaceae.g_Sutterella.s_New_ReferenceOTU460					3.32023	0.000701811	3.06362	6.78352e-06
k_Bacteria.p_Proteobacteria.c_Betaproteobacteria.o_Burkholderiales.f_Alcaligenaceae.g_Sutterella.s_New_ReferenceOTU466			2.93439	0.035248
k_Bacteria.p_Proteobacteria.c_Betaproteobacteria.o_Burkholderiales.f_Comamonadaceae	3.52646	0.00177923							3.12698	0.0419517
k_Bacteria.p_Proteobacteria.c_Betaproteobacteria.o_Burkholderiales.f_Comamonadaceae.g_Acidovorax	3.43745	0.000989103	2.91115	0.027022
k_Bacteria.p_Proteobacteria.c_Betaproteobacteria.o_Burkholderiales.f_Comamonadaceae.g_Acidovorax.s_FM204983_1_1452	3.43743	0.000989103	2.90915	0.027022
k_Bacteria.p_Proteobacteria.c_Betaproteobacteria.o_Burkholderiales.f_Comamonadaceae.g_Pelomonas	3.12449	0.0363949
k_Bacteria.p_Proteobacteria.c_Betaproteobacteria.o_Burkholderiales.f_Comamonadaceae.g_Pelomonas.s_HM129128_1_1449	3.12202	0.0363949
k_Bacteria.p_Proteobacteria.c_Betaproteobacteria.o_Burkholderiales.f_Oxalobacteraceae	3.70724	0.00457675	3.84194	0.00200045	4.15872	4.57949e-05			3.59476	0.0022427
k_Bacteria.p_Proteobacteria.c_Betaproteobacteria.o_Burkholderiales.f_Oxalobacteraceae.g_Massilia	3.65885	0.0181965	3.84341	0.00355962	4.15172	1.10747e-05			3.62808	0.000489492
k_Bacteria.p_Proteobacteria.c_Betaproteobacteria.o_Burkholderiales.f_Oxalobacteraceae.g_Massilia.s_FJ946555_1_1290	3.52581	0.00153125	3.40588	0.00144968	3.59486	0.00875572			3.25527	0.0059551
k_Bacteria.p_Proteobacteria.c_Betaproteobacteria.o_Burkholderiales.f_Oxalobacteraceae.g_Massilia.s_FM209302_1_1494			3.25224	0.00615011	3.41222	0.00307641			3.07452	0.0254107
k_Bacteria.p_Proteobacteria.c_Betaproteobacteria.o_Burkholderiales.f_Oxalobacteraceae.g_Massilia.s_FM209304_1_1500			3.11839	0.0113773	3.5669	0.00307641			3.04039	0.0345604
k_Bacteria.p_Proteobacteria.c_Betaproteobacteria.o_Burkholderiales.f_Oxalobacteraceae.g_Massilia.s_FR687489_1_1493			3.30595	0.00199545	3.64576	0.000483306			3.11389	0.00718245
k_Bacteria.p_Proteobacteria.c_Deltaproteobacteria			3.73497	6.78352e-06	3.77449	0.00208049	3.6079	0.000174198	3.48192	0.013095
k_Bacteria.p_Proteobacteria.c_Deltaproteobacteria.o_Desulfovibrionales			3.73497	6.78352e-06	3.77449	0.00208049	3.6079	0.000174198	3.48192	0.013095
k_Bacteria.p_Proteobacteria.c_Deltaproteobacteria.o_Desulfovibrionales.f_Desulfovibrionaceae			3.73497	6.78352e-06	3.77449	0.00208049	3.6079	0.000174198	3.48192	0.013095
k_Bacteria.p_Proteobacteria.c_Deltaproteobacteria.o_Desulfovibrionales.f_Desulfovibrionaceae.g_Bilophila			2.88273	0.035248			2.90048	0.00709914
k_Bacteria.p_Proteobacteria.c_Deltaproteobacteria.o_Desulfovibrionales.f_Desulfovibrionaceae.g_Bilophila.s_ADCP02000001_1163243_1164781			2.86623	0.035248			2.90048	0.00709914
k_Bacteria.p_Proteobacteria.c_Deltaproteobacteria.o_Desulfovibrionales.f_Desulfovibrionaceae.g_Desulfovibrio			3.70512	1.4612e-05	3.78814	0.00129838	3.51776	0.000533358	3.40322	0.0386734
k_Bacteria.p_Proteobacteria.c_Deltaproteobacteria.o_Desulfovibrionales.f_Desulfovibrionaceae.g_Desulfovibrio.s_AY721628_1_1491	3.44947	0.0174767	3.25645	0.00257936	3.60768	0.00261462	3.01527	0.00745883	3.18292	0.0122628
k_Bacteria.p_Proteobacteria.c_Deltaproteobacteria.o_Desulfovibrionales.f_Desulfovibrionaceae.g_Desulfovibrio.s_New_ReferenceOTU638			3.19834	0.00032332	3.39174	0.0144803	3.09867	0.00301689
k_Bacteria.p_Proteobacteria.c_Epsilonproteobacteria.o_Campylobacterales.f_Helicobacteraceae.g_Helicobacter.s_bilis_KC293823_1_1376	3.09461	0.0290083	2.90732	0.035248
k_Bacteria.p_Proteobacteria.c_Gammaproteobacteria					4.21308	0.0432076	3.27563	0.0170796
k_Bacteria.p_Proteobacteria.c_Gammaproteobacteria.o_Aeromonadales.f_Succinivibrionaceae.g_Anaerobiospirillum			3.26654	0.0294179
k_Bacteria.p_Proteobacteria.c_Gammaproteobacteria.o_Aeromonadales.f_Succinivibrionaceae.g_Anaerobiospirillum.s_New_ReferenceOTU106	3.10129	0.0290083	3.06984	0.035248	3.25337	0.00718245	2.44652	0.035248	2.95188	0.0160486
k_Bacteria.p_Proteobacteria.c_Gammaproteobacteria.o_Aeromonadales.f_Succinivibrionaceae.g_Anaerobiospirillum.s_New_ReferenceOTU337	3.49692	0.00439799	3.22736	0.000591069	3.41695	0.0465183	2.55751	0.0113327
k_Bacteria.p_Proteobacteria.c_Gammaproteobacteria.o_Aeromonadales.f_Succinivibrionaceae.g_Anaerobiospirillum.s_New_ReferenceOTU386	3.23789	0.0415683	3.34164	0.000186286
k_Bacteria.p_Proteobacteria.c_Gammaproteobacteria.o_Aeromonadales.f_Succinivibrionaceae.g_Succinatimonas									2.90433	0.0160486
k_Bacteria.p_Proteobacteria.c_Gammaproteobacteria.o_Aeromonadales.f_Succinivibrionaceae.g_Succinatimonas.s_hippei_YIT12066_New_ReferenceOTU107									2.90169	0.0160486
k_Bacteria.p_Proteobacteria.c_Gammaproteobacteria.o_Enterobacteriales	3.97607	0.000333709
k_Bacteria.p_Proteobacteria.c_Gammaproteobacteria.o_Enterobacteriales.f_Enterobacteriaceae	3.97607	0.000333709
k_Bacteria.p_Proteobacteria.c_Gammaproteobacteria.o_Enterobacteriales.f_Enterobacteriaceae.g_Enterobacter			3.18852	0.0179951
k_Bacteria.p_Proteobacteria.c_Gammaproteobacteria.o_Enterobacteriales.f_Enterobacteriaceae.g_Enterobacter.s_FJ947065_1_1274			3.18852	0.0179951
k_Bacteria.p_Proteobacteria.c_Gammaproteobacteria.o_Enterobacteriales.f_Enterobacteriaceae.g_Erwinia	3.63662	3.68e-05
k_Bacteria.p_Proteobacteria.c_Gammaproteobacteria.o_Enterobacteriales.f_Enterobacteriaceae.g_Erwinia.s_mallotivora_FJ913065_1_1309	3.63662	3.68e-05
k_Bacteria.p_Proteobacteria.c_Gammaproteobacteria.o_Enterobacteriales.f_Enterobacteriaceae.g_Escherichia_Shigella.s_KF077490_1_1364	3.37866	0.0290083
k_Bacteria.p_Proteobacteria.c_Gammaproteobacteria.o_Pasteurellales.f_Pasteurellaceae.g_Avibacterium	3.80516	0.00299437	3.11408	0.00660255	3.23987	0.00125359	2.62372	0.00276824
k_Bacteria.p_Proteobacteria.c_Gammaproteobacteria.o_Pasteurellales.f_Pasteurellaceae.g_Avibacterium.s_volantium_M75060_1_1479	3.79596	0.000832129	3.1653	0.00495543	3.23987	0.00125359	2.61981	0.00368777
k_Bacteria.p_Proteobacteria.c_Gammaproteobacteria.o_Pasteurellales.f_Pasteurellaceae.g_Haemophilus									2.7845	0.0160486
k_Bacteria.p_Proteobacteria.c_Gammaproteobacteria.o_Pasteurellales.f_Pasteurellaceae.g_Haemophilus.s_HM267665_1_1361									2.77808	0.0160486
k_Bacteria.p_Proteobacteria.c_Gammaproteobacteria.o_Pasteurellales.f_Pasteurellaceae.g_unclassified_Pasteurellaceae	3.92139	0.000291863	3.2043	0.00602508	3.34498	0.0029608	2.74086	0.00229697	3.00322	0.0184172
k_Bacteria.p_Proteobacteria.c_Gammaproteobacteria.o_Pasteurellales.f_Pasteurellaceae.g_unclassified_Pasteurellaceae.s_New_ReferenceOTU302	3.92139	0.000291863	3.20634	0.00602508	3.34527	0.0029608	2.73894	0.00229697	3.01217	0.0184172
k_Bacteria.p_Proteobacteria.c_Gammaproteobacteria.o_Pseudomonadales					4.00808	0.0168815
k_Bacteria.p_Proteobacteria.c_Gammaproteobacteria.o_Pseudomonadales.f_Moraxellaceae.g_Acinetobacter					3.92891	0.0432076
k_Bacteria.p_Proteobacteria.c_Gammaproteobacteria.o_Pseudomonadales.f_Moraxellaceae.g_Acinetobacter.s_GQ133124_1_1359					3.46442	0.018351
k_Bacteria.p_Proteobacteria.c_Gammaproteobacteria.o_Pseudomonadales.f_Moraxellaceae.g_Acinetobacter.s_New_ReferenceOTU300									3.00086	0.0345604
k_Bacteria.p_Proteobacteria.c_Gammaproteobacteria.o_Pseudomonadales.f_Pseudomonadaceae	3.58729	0.0146364
k_Bacteria.p_Proteobacteria.c_Gammaproteobacteria.o_Pseudomonadales.f_Pseudomonadaceae.g_Pseudomonas	3.58402	0.0146364
k_Bacteria.p_Proteobacteria.c_Gammaproteobacteria.o_Pseudomonadales.f_Pseudomonadaceae.g_Pseudomonas.s_FJ937929_1_1393	3.30009	0.0419717
k_Bacteria.p_Proteobacteria.c_Gammaproteobacteria.o_Pseudomonadales.f_Pseudomonadaceae.g_Pseudomonas.s_syringae_pv._tomato_FJ950690_1_1448	3.51045	0.000822616
k_Bacteria.p_Spirochaetae					3.27079	0.0240058	2.90435	0.0107445	3.21878	0.00144412
k_Bacteria.p_Spirochaetae.c_Spirochaetes					3.26695	0.0240058	2.90435	0.0107445	3.21878	0.00144412
k_Bacteria.p_Spirochaetae.c_Spirochaetes.o_Spirochaetales					3.24909	0.0240058	2.90435	0.0107445	3.21878	0.00144412
k_Bacteria.p_Spirochaetae.c_Spirochaetes.o_Spirochaetales.f_Spirochaetaceae					3.24969	0.0240058	2.90435	0.0107445	3.21878	0.00144412
k_Bacteria.p_Spirochaetae.c_Spirochaetes.o_Spirochaetales.f_Spirochaetaceae.g_Treponema2					3.15147	0.0202786			3.07349	0.00420315
k_Bacteria.p_Spirochaetae.c_Spirochaetes.o_Spirochaetales.f_Spirochaetaceae.g_Treponema2.s_New_ReferenceOTU437					3.13604	0.0202786			3.07349	0.00420315
k_Bacteria.p_Spirochaetae.c_Spirochaetes.o_Spirochaetales.f_Spirochaetaceae.g_unclassified_Spirochaetaceae	3.07937	0.0290083	2.92548	0.035248			2.67269	0.00331387	2.88323	0.00718245
k_Bacteria.p_Spirochaetae.c_Spirochaetes.o_Spirochaetales.f_Spirochaetaceae.g_unclassified_Spirochaetaceae.s_New_CleanUp_ReferenceOTU59259	3.07669	0.0290083	2.93643	0.035248			2.67268	0.00331387	2.91194	0.00718245
k_Bacteria.p_Synergistetes	3.4403	0.00739236	3.4566	0.0084421	3.70954	0.00206875	3.4322	0.0362028
k_Bacteria.p_Synergistetes.c_Synergistia	3.43435	0.00739236	3.4566	0.0084421	3.70954	0.00206875	3.4322	0.0362028
k_Bacteria.p_Synergistetes.c_Synergistia.o_Synergistales	3.43368	0.00739236	3.4566	0.0084421	3.70954	0.00206875	3.4322	0.0362028
k_Bacteria.p_Synergistetes.c_Synergistia.o_Synergistales.f_Synergistaceae	3.43147	0.00739236	3.4566	0.0084421	3.70954	0.00206875	3.4322	0.0362028
k_Bacteria.p_Synergistetes.c_Synergistia.o_Synergistales.f_Synergistaceae.g_Cloacibacillus.s_New_CleanUp_ReferenceOTU7083							2.87939	0.00058232
k_Bacteria.p_Synergistetes.c_Synergistia.o_Synergistales.f_Synergistaceae.g_Jonquetella					3.37013	0.00278831
k_Bacteria.p_Synergistetes.c_Synergistia.o_Synergistales.f_Synergistaceae.g_Jonquetella.s_anthropi_E3_33E1New_ReferenceOTU316					3.38876	0.00278831
k_Bacteria.p_Synergistetes.c_Synergistia.o_Synergistales.f_Synergistaceae.g_unclassified_Synergistaceae	3.35419	0.0112404	3.40568	0.0170796	3.52959	0.018785	3.1399	0.0084421	3.27418	0.0241633
k_Bacteria.p_Synergistetes.c_Synergistia.o_Synergistales.f_Synergistaceae.g_unclassified_Synergistaceae.s_New_ReferenceOTU397	3.33144	0.00999588	3.08439	0.00743897	3.55651	0.000458162	3.1162	0.00229881	3.17055	0.000908841
k_Bacteria.p_Synergistetes.c_Synergistia.o_Synergistales.f_Synergistaceae.g_unclassified_Synergistaceae.s_New_ReferenceOTU538			3.12503	0.00756191	3.15679	0.0345604			2.95708	0.00718245
k_Bacteria.p_Tenericutes	3.9204	0.00123953					3.56506	0.0237868
k_Bacteria.p_Tenericutes.c_Mollicutes	3.9204	0.00123953					3.56506	0.0237868
k_Bacteria.p_Tenericutes.c_Mollicutes.o_Anaeroplasmatales	3.66862	1.04e-05	3.19994	0.0084421	3.65233	5.26826e-05
k_Bacteria.p_Tenericutes.c_Mollicutes.o_Anaeroplasmatales.f_Anaeroplasmataceae	3.66862	1.04e-05	3.19994	0.0084421	3.65233	5.26826e-05
k_Bacteria.p_Tenericutes.c_Mollicutes.o_Anaeroplasmatales.f_Anaeroplasmataceae.g_Anaeroplasma	3.66862	1.04e-05	3.19994	0.0084421	3.65233	5.26826e-05
k_Bacteria.p_Tenericutes.c_Mollicutes.o_Anaeroplasmatales.f_Anaeroplasmataceae.g_Anaeroplasma.s_New_ReferenceOTU212	3.66862	1.04e-05	2.95578	0.0141727	3.65758	2.89925e-05
k_Bacteria.p_Tenericutes.c_Mollicutes.o_Mollicutes_RF9	3.66236	0.00353456	3.65748	0.0400566	4.0019	0.00274619	3.76694	0.00345339
k_Bacteria.p_Tenericutes.c_Mollicutes.o_Mollicutes_RF9.f_unclassified_Mollicutes_RF9	3.65713	0.00353456	3.65748	0.0400566	4.0019	0.00274619	3.76694	0.00345339
k_Bacteria.p_Tenericutes.c_Mollicutes.o_Mollicutes_RF9.f_unclassified_Mollicutes_RF9.g_unclassified_Mollicutes_RF9	3.6656	0.00353456	3.65748	0.0400566	4.0019	0.00274619	3.76694	0.00345339
k_Bacteria.p_Tenericutes.c_Mollicutes.o_Mollicutes_RF9.f_unclassified_Mollicutes_RF9.g_unclassified_Mollicutes_RF9.s_DQ057362_1_1359			3.20822	0.00690502	3.1914	0.00718245	2.93305	0.0317246	3.19699	0.0155549
k_Bacteria.p_Tenericutes.c_Mollicutes.o_Mollicutes_RF9.f_unclassified_Mollicutes_RF9.g_unclassified_Mollicutes_RF9.s_EU381705_1_1402			3.03419	0.0179385	3.2951	0.0289035
k_Bacteria.p_Tenericutes.c_Mollicutes.o_Mollicutes_RF9.f_unclassified_Mollicutes_RF9.g_unclassified_Mollicutes_RF9.s_JF089497_1_1303							2.86417	0.0264647
k_Bacteria.p_Tenericutes.c_Mollicutes.o_Mollicutes_RF9.f_unclassified_Mollicutes_RF9.g_unclassified_Mollicutes_RF9.s_JQ084612_1_1488					3.10069	0.034491
k_Bacteria.p_Tenericutes.c_Mollicutes.o_Mollicutes_RF9.f_unclassified_Mollicutes_RF9.g_unclassified_Mollicutes_RF9.s_JQ183324_1_1323									3.22585	0.0022427
k_Bacteria.p_Tenericutes.c_Mollicutes.o_Mollicutes_RF9.f_unclassified_Mollicutes_RF9.g_unclassified_Mollicutes_RF9.s_New_CleanUp_ReferenceOTU21901					3.08809	0.021704
k_Bacteria.p_Tenericutes.c_Mollicutes.o_Mollicutes_RF9.f_unclassified_Mollicutes_RF9.g_unclassified_Mollicutes_RF9.s_New_CleanUp_ReferenceOTU59267			2.98509	0.035248			2.78694	0.0427604	2.90002	0.0265447
k_Bacteria.p_Tenericutes.c_Mollicutes.o_Mollicutes_RF9.f_unclassified_Mollicutes_RF9.g_unclassified_Mollicutes_RF9.s_New_ReferenceOTU255	3.37934	0.00118633			3.25044	0.0175684	2.98676	0.0294359
k_Bacteria.p_Tenericutes.c_Mollicutes.o_Mollicutes_RF9.f_unclassified_Mollicutes_RF9.g_unclassified_Mollicutes_RF9.s_New_ReferenceOTU382									3.0399	0.0352927
k_Bacteria.p_Tenericutes.c_Mollicutes.o_Mollicutes_RF9.f_unclassified_Mollicutes_RF9.g_unclassified_Mollicutes_RF9.s_New_ReferenceOTU644									2.92988	0.0160486
k_Bacteria.p_Tenericutes.c_Mollicutes.o_Mycoplasmatales	3.95132	2.79e-05	3.49952	0.000433794	3.53755	0.0141236
k_Bacteria.p_Tenericutes.c_Mollicutes.o_Mycoplasmatales.f_Mycoplasmataceae	3.95132	2.79e-05	3.49952	0.000433794	3.53755	0.0141236
k_Bacteria.p_Tenericutes.c_Mollicutes.o_Mycoplasmatales.f_Mycoplasmataceae.g_Mycoplasma	3.81263	0.000480341	3.03909	0.0369719			2.54367	0.00331387
k_Bacteria.p_Tenericutes.c_Mollicutes.o_Mycoplasmatales.f_Mycoplasmataceae.g_Mycoplasma.s_L08054_1_1467	3.81263	0.000480341					2.47188	0.0165943
k_Bacteria.p_Tenericutes.c_Mollicutes.o_Mycoplasmatales.f_Mycoplasmataceae.g_unclassified_Mycoplasmataceae	3.4498	0.0371403	3.33615	0.00517612	3.48221	0.0316203
k_Bacteria.p_Tenericutes.c_Mollicutes.o_Mycoplasmatales.f_Mycoplasmataceae.g_unclassified_Mycoplasmataceae.s_New_ReferenceOTU263	3.43996	0.0371403	3.33615	0.00517612	3.48221	0.0316203
				Month	September	December
